# Supplementary material for: catena-Poly[[triaquacopper(II)]-μ2-furan-2,5-dicarboxyl­ato-κ4 O 1,O 2:O 2,O 2′]
Source: Acta Crystallogr Sect E Struct Rep Online. 2012 Mar 17;68(Pt 4):m445. doi: 10.1107/S1600536812010161 (PMC3343843; doi:10.1107/S1600536812010161)
Supplement: Supplementary file 2 [file e-68-0m445-Isup2.hkl]

# 
# h,k,l, Fc-squared, Fo-squared, sigma(Fo-squared) and status flag 
# 
data_I
_shelx_title ' x27A in P2(1)/c' 
_shelx_refln_list_code          4 
_shelx_F_calc_maximum      292.50 
_exptl_crystal_F_000       548.00 
_reflns_d_resolution_high  0.7702 
 
loop_ 
 _symmetry_equiv_pos_as_xyz 
 'x, y, z' 
 '-x, y+1/2, -z+1/2' 
 '-x, -y, -z' 
 'x, -y-1/2, z-1/2' 
 
_cell_length_a     7.0559 
_cell_length_b    15.0397 
_cell_length_c     8.1578 
_cell_angle_alpha  90.000 
_cell_angle_beta   93.918 
_cell_angle_gamma  90.000 
 
_shelx_F_squared_multiplier     1.000 
 
loop_ 
 _refln_index_h 
 _refln_index_k 
 _refln_index_l 
 _refln_F_squared_calc 
 _refln_F_squared_meas 
 _refln_F_squared_sigma 
 _refln_observed_status 
   2   0   0    85554.30    94414.05   1865.17 o 
   3   0   0      691.75      738.17     32.40 o 
   4   0   0    42442.53    42334.52    710.49 o 
   5   0   0      259.30      314.83     39.51 o 
   6   0   0     6671.40     6480.62    119.78 o 
   7   0   0      182.13      128.56     23.68 o 
   8   0   0     2498.50     2322.67     65.08 o 
   9   0   0       59.24       40.64     27.35 o 
   1   1   0    11741.77    11391.58     83.79 o 
   2   1   0      133.76      147.05      8.54 o 
   3   1   0    13000.08    12552.18    110.17 o 
   4   1   0      315.03      363.78     14.95 o 
   5   1   0     1992.69     1981.60     29.31 o 
   6   1   0      188.23      185.76     17.10 o 
   7   1   0     1807.20     1837.86     54.90 o 
   8   1   0      104.48      104.75     22.32 o 
   9   1   0      158.37      164.42     23.41 o 
   1   2   0      108.36       99.22      7.52 o 
   2   2   0       49.45       63.52      8.03 o 
   3   2   0        0.17       -4.96      6.31 o 
   4   2   0     2302.68     2278.21     28.40 o 
   5   2   0        8.31       26.03     12.41 o 
   6   2   0      278.88      325.78     29.97 o 
   7   2   0        8.42       27.32     13.70 o 
   8   2   0      231.50      244.35     21.81 o 
   9   2   0        0.44      -13.25     19.74 o 
   1   3   0     3129.42     3213.35     22.89 o 
   2   3   0      588.26      592.12     17.02 o 
   3   3   0     1936.44     1966.57     22.40 o 
   4   3   0      270.40      305.32     15.67 o 
   5   3   0      274.06      281.83     14.70 o 
   6   3   0      130.19      141.05     18.38 o 
   7   3   0      280.99      312.03     93.58 o 
   8   3   0        9.21       24.07     16.84 o 
   9   3   0       50.38       66.50     20.56 o 
   0   4   0     1607.95     1635.62     15.35 o 
   1   4   0      184.28      178.41      5.90 o 
   2   4   0      625.97      620.68     10.37 o 
   3   4   0       66.97       53.09      8.25 o 
   4   4   0      168.58      199.09     10.88 o 
   5   4   0        6.54       21.71     10.08 o 
   6   4   0       16.38       17.94     11.17 o 
   7   4   0        0.57       13.60     12.77 o 
   8   4   0        5.17        2.33     13.86 o 
   1   5   0     4926.14     5123.87     45.19 o 
   2   5   0      107.68      113.19      7.44 o 
   3   5   0     2750.00     2780.57     35.15 o 
   4   5   0      323.05      356.94     13.92 o 
   5   5   0      372.22      387.00     16.37 o 
   6   5   0       13.26        9.55     11.67 o 
   7   5   0      309.38      318.71     42.25 o 
   8   5   0       24.60       14.92     17.05 o 
   0   6   0     9891.43     9932.82     82.39 o 
   1   6   0      129.55      140.16      6.45 o 
   2   6   0     1702.73     1576.79     16.79 o 
   3   6   0        1.02        0.75      5.69 o 
   4   6   0     3981.44     3892.08     43.78 o 
   5   6   0      121.24      136.36     13.08 o 
   6   6   0      696.39      700.96     39.56 o 
   7   6   0       62.75       94.95     22.16 o 
   8   6   0      394.56      410.19     25.08 o 
   1   7   0     9896.57     9886.91     66.24 o 
   2   7   0      345.89      351.74     12.75 o 
   3   7   0     8538.68     8500.30     70.71 o 
   4   7   0      758.49      734.18     20.81 o 
   5   7   0     2320.95     2311.73     35.92 o 
   6   7   0      325.52      351.97     35.44 o 
   7   7   0     1805.36     1810.26     41.21 o 
   8   7   0      210.62      188.40     23.23 o 
   0   8   0    18604.50    18882.64    234.45 o 
   1   8   0       23.98       24.48      4.17 o 
   2   8   0     5221.54     5217.07     44.67 o 
   3   8   0      159.37      154.85      8.52 o 
   4   8   0     5480.76     5456.45     49.43 o 
   5   8   0       49.59       46.61     11.96 o 
   6   8   0      967.17      949.82     26.11 o 
   7   8   0       25.59       25.54     15.70 o 
   8   8   0      584.85      574.99     28.38 o 
   1   9   0      717.83      659.35     13.41 o 
   2   9   0        9.32        8.73      6.15 o 
   3   9   0     1234.97     1214.59     17.69 o 
   4   9   0       18.02       12.57      7.85 o 
   5   9   0      380.41      425.72     21.92 o 
   6   9   0        1.10       11.75     11.59 o 
   7   9   0      457.99      516.62     33.17 o 
   8   9   0        0.15        3.79     16.79 o 
   0  10   0     5536.64     5671.03     75.20 o 
   1  10   0      199.34      202.91     10.34 o 
   2  10   0     2482.14     2536.62     23.65 o 
   3  10   0       20.16       28.99      7.91 o 
   4  10   0     2086.94     2087.19     33.55 o 
   5  10   0      154.92      153.56     11.91 o 
   6  10   0      465.06      508.70     18.20 o 
   7  10   0       10.82      -13.23     13.23 o 
   1  11   0      542.04      551.52     11.21 o 
   2  11   0       65.89       54.99      7.01 o 
   3  11   0      256.32      260.40     11.67 o 
   4  11   0        5.51       11.98      7.78 o 
   5  11   0       69.22       62.19     11.45 o 
   6  11   0       36.53       47.14     14.42 o 
   7  11   0       32.05       15.53     19.20 o 
   0  12   0        0.47        5.66     12.43 o 
   1  12   0      104.38      120.85      7.10 o 
   2  12   0       41.11       28.47      5.85 o 
   3  12   0       10.58       21.13      7.04 o 
   4  12   0       17.06       18.62     12.11 o 
   5  12   0       29.41       23.97     11.33 o 
   6  12   0       38.53       44.06     13.00 o 
   7  12   0        4.29        2.52     11.76 o 
   1  13   0      815.59      807.70     13.97 o 
   2  13   0        0.70       -5.92      5.92 o 
   3  13   0      551.33      505.56     13.37 o 
   4  13   0       22.34       25.44     10.46 o 
   5  13   0      108.65      104.72     20.76 o 
   6  13   0        4.35       20.20     11.67 o 
   0  14   0     2093.18     2093.43     30.46 o 
   1  14   0        0.17       -1.02      6.19 o 
   2  14   0     1018.63     1039.25     16.05 o 
   3  14   0       77.47       76.71     13.88 o 
   4  14   0     1176.81     1186.43     22.38 o 
   5  14   0        4.25        2.43     12.33 o 
   6  14   0      359.25      411.00     21.14 o 
   1  15   0      894.99      902.14     16.08 o 
   2  15   0        0.74       -1.78      6.42 o 
   3  15   0      791.55      794.38     14.66 o 
   4  15   0        2.64        3.38     10.43 o 
   5  15   0      309.49      339.35     33.54 o 
   0  16   0      995.90      974.57     32.26 o 
   1  16   0        0.06        5.12      8.90 o 
   2  16   0      492.92      496.19     17.01 o 
   3  16   0       17.63       11.07      8.47 o 
   4  16   0      542.85      527.62     19.12 o 
   5  16   0        4.31       28.69     14.86 o 
   1  17   0       93.49      108.09     16.27 o 
   2  17   0        2.74       10.34     11.27 o 
   3  17   0      161.10      183.13     35.64 o 
   4  17   0        2.88        5.85      9.13 o 
   0  18   0      524.72      556.38     34.64 o 
   1  18   0       12.98       12.08      8.71 o 
   2  18   0      409.05      479.03     27.09 o 
   3  18   0        7.58       18.78     13.82 o 
   1  19   0      232.41      297.97     22.65 o 
   2  19   0       19.82       27.03     16.89 o 
  -9   1   1      156.00      140.48     23.98 o 
  -8   1   1        0.89        9.44     15.30 o 
  -7   1   1      729.22      750.82     28.59 o 
  -6   1   1       28.86       52.24     14.47 o 
  -5   1   1      991.14     1104.42     23.09 o 
  -4   1   1        3.90        2.61      8.96 o 
  -3   1   1     3917.64     3944.34     37.50 o 
  -2   1   1      480.61      559.87     12.70 o 
  -1   1   1     5536.49     5430.33     44.09 o 
   1   1   1     6031.52     5931.97     40.91 o 
   2   1   1      882.54      951.66     12.77 o 
   3   1   1     3528.31     3561.57     30.51 o 
   4   1   1      203.52      269.23     10.78 o 
   5   1   1      509.45      538.77     30.70 o 
   6   1   1      149.50      138.11     21.22 o 
   7   1   1      323.60      316.76     26.36 o 
   8   1   1       50.81       54.64     16.59 o 
   9   1   1       30.09       27.38     24.57 o 
  -9   2   1       12.79       30.16     23.64 o 
  -8   2   1      431.75      480.13     26.74 o 
  -7   2   1      203.68      250.98     21.06 o 
  -6   2   1      695.95      706.61     24.54 o 
  -5   2   1       89.57       98.66     12.60 o 
  -4   2   1     3464.48     3339.58     35.19 o 
  -3   2   1      307.43      230.28      9.81 o 
  -2   2   1       84.15       44.33      7.05 o 
  -1   2   1       29.56       16.64      4.05 o 
   0   2   1     1918.28     1696.40     17.61 o 
   1   2   1       10.24       31.38      5.13 o 
   2   2   1     1990.65     2227.84     19.20 o 
   3   2   1      587.30      478.50     11.13 o 
   4   2   1      180.88      167.68     10.15 o 
   5   2   1       45.87       59.11     10.64 o 
   6   2   1        6.62        0.50     11.76 o 
   7   2   1       88.04       97.39     15.50 o 
   8   2   1       49.00       76.57     21.31 o 
  -9   3   1      153.65      155.77     24.22 o 
  -8   3   1      245.31      294.35     28.51 o 
  -7   3   1     1386.27     1373.30     61.64 o 
  -6   3   1      202.55      216.32     18.22 o 
  -5   3   1     1583.01     1561.83     31.69 o 
  -4   3   1     1578.72     1641.30     24.78 o 
  -3   3   1     7565.99     7177.90     63.86 o 
  -2   3   1      177.19      168.51     11.88 o 
  -1   3   1     5608.83     5453.52     39.25 o 
   0   3   1     6862.13     6609.84     36.79 o 
   1   3   1     3578.87     3512.18     28.31 o 
   2   3   1     1506.91     1447.29     15.07 o 
   3   3   1     4190.42     4024.00     45.53 o 
   4   3   1     2449.80     2384.04     31.48 o 
   5   3   1      575.00      610.37     19.33 o 
   6   3   1      573.77      613.78     29.49 o 
   7   3   1      986.89      994.25     30.83 o 
   8   3   1      213.69      235.57     23.80 o 
  -8   4   1      413.87      462.05     26.26 o 
  -7   4   1      397.17      394.21     24.01 o 
  -6   4   1      312.29      338.57     21.49 o 
  -5   4   1       88.94       92.06     13.52 o 
  -4   4   1     2379.99     2247.40     27.82 o 
  -3   4   1      637.19      581.78     13.88 o 
  -2   4   1       65.00       34.54      5.19 o 
  -1   4   1       43.39       33.60      4.95 o 
   0   4   1    12629.76    12260.32    144.99 o 
   1   4   1       18.86       33.82      6.39 o 
   2   4   1     1825.49     1599.18     33.03 o 
   3   4   1       82.10       67.23      7.39 o 
   4   4   1     6164.31     6020.37     58.87 o 
   5   4   1        5.78        3.97      9.55 o 
   6   4   1     1219.14     1242.64     46.02 o 
   7   4   1       52.66       78.01     15.98 o 
   8   4   1      819.78      850.77     32.91 o 
  -8   5   1      138.26      157.79     25.33 o 
  -7   5   1      956.96      981.87     34.68 o 
  -6   5   1       90.71       93.03     16.67 o 
  -5   5   1     1543.41     1524.99     27.23 o 
  -4   5   1      257.20      283.22     13.57 o 
  -3   5   1     6454.57     6343.15     57.64 o 
  -2   5   1      584.58      674.18     14.09 o 
  -1   5   1     7339.60     7139.04     47.83 o 
   0   5   1       67.40       45.49      3.30 o 
   1   5   1     4314.98     4296.35     36.73 o 
   2   5   1      227.70      255.55     13.69 o 
   3   5   1     5069.96     4835.81     45.81 o 
   4   5   1      405.08      454.39     14.60 o 
   5   5   1      811.14      865.80     20.42 o 
   6   5   1       67.32       68.82     12.70 o 
   7   5   1      883.49      981.07     27.72 o 
   8   5   1       90.33      122.94     25.30 o 
  -8   6   1      251.93      234.13     22.77 o 
  -7   6   1      415.62      450.98     22.77 o 
  -6   6   1      400.04      429.38     26.60 o 
  -5   6   1      119.06      133.73     19.27 o 
  -4   6   1     2834.80     2815.77     35.64 o 
  -3   6   1      316.60      311.44     20.81 o 
  -2   6   1     2047.19     2043.30     17.81 o 
  -1   6   1      446.62      543.58      7.28 o 
   0   6   1     9032.05     8879.88     58.65 o 
   1   6   1      193.64      265.18      5.42 o 
   2   6   1     2619.10     2543.71     19.18 o 
   3   6   1      182.80      207.51      8.92 o 
   4   6   1     2987.38     2952.70     39.40 o 
   5   6   1       17.22       16.69     10.96 o 
   6   6   1      897.72      925.44     31.46 o 
   7   6   1        0.49       14.81     16.41 o 
   8   6   1      434.96      406.23     29.04 o 
  -8   7   1        4.26       -0.43     15.72 o 
  -7   7   1      112.06      104.04     18.73 o 
  -6   7   1       72.54       64.69     14.71 o 
  -5   7   1      343.59      355.22     27.68 o 
  -4   7   1      289.76      302.47     12.87 o 
  -3   7   1      880.66      894.10     15.09 o 
  -2   7   1     1019.04      960.47     14.43 o 
  -1   7   1     3447.46     3626.32     27.57 o 
   0   7   1     2101.36     2126.86     28.16 o 
   1   7   1     2839.62     3078.84     24.61 o 
   2   7   1      363.68      354.96      8.82 o 
   3   7   1     2908.80     2871.89     30.62 o 
   4   7   1      248.41      282.36     14.00 o 
   5   7   1      561.30      584.64     19.19 o 
   6   7   1        0.57       -2.27     17.33 o 
   7   7   1      271.74      263.73     19.15 o 
   8   7   1       14.02       13.23     15.13 o 
  -8   8   1       28.20       11.80     17.22 o 
  -7   8   1       60.19       56.64     15.07 o 
  -6   8   1       83.07       69.20     12.29 o 
  -5   8   1       82.72       86.77     11.70 o 
  -4   8   1      117.07      136.24     11.35 o 
  -3   8   1      702.99      723.67     14.54 o 
  -2   8   1      233.86      278.45      9.69 o 
  -1   8   1      179.22      196.19      5.38 o 
   0   8   1      704.68      849.08     13.92 o 
   1   8   1      950.57      996.11      9.95 o 
   2   8   1      340.00      383.54     20.65 o 
   3   8   1       22.55       22.54      6.82 o 
   4   8   1      439.26      424.05     14.29 o 
   5   8   1      112.18       86.18     14.13 o 
   6   8   1       42.87       52.92     12.52 o 
   7   8   1        2.73       23.94     14.69 o 
   8   8   1       31.05       18.63     15.61 o 
  -8   9   1        0.39       12.55     15.48 o 
  -7   9   1      126.39      115.66     17.71 o 
  -6   9   1       77.61       64.49     14.43 o 
  -5   9   1        3.43        0.82      9.66 o 
  -4   9   1        1.34       -2.97      7.93 o 
  -3   9   1      132.01      129.32     10.76 o 
  -2   9   1      119.61      139.88      8.96 o 
  -1   9   1        3.57        6.54      3.79 o 
   0   9   1       16.15       10.76      4.69 o 
   1   9   1      289.02      281.30      7.87 o 
   2   9   1        1.38        4.16      5.01 o 
   3   9   1      211.53      227.30     17.42 o 
   4   9   1        2.30        7.51     10.13 o 
   5   9   1       83.70       72.79     12.60 o 
   6   9   1       22.00       22.21     12.69 o 
   7   9   1       78.24       61.93     19.83 o 
   8   9   1        0.14      -10.30     19.58 o 
  -7  10   1      224.20      235.87     19.38 o 
  -6  10   1       87.35       86.91     16.80 o 
  -5  10   1      265.75      287.50     14.04 o 
  -4  10   1      479.45      507.29     14.49 o 
  -3  10   1      181.19      192.66     12.79 o 
  -2  10   1       37.54       27.85     11.66 o 
  -1  10   1      307.12      333.26      7.27 o 
   0  10   1      464.66      432.31     10.32 o 
   1  10   1       92.80      101.62      6.08 o 
   2  10   1       12.41       24.26      5.60 o 
   3  10   1      679.67      722.61     17.53 o 
   4  10   1      442.77      447.97     16.06 o 
   5  10   1      183.33      180.09     13.78 o 
   6  10   1      104.92      101.46     12.51 o 
   7  10   1      203.93      220.86     17.70 o 
  -7  11   1      428.58      444.81     21.29 o 
  -6  11   1      265.13      264.39     17.47 o 
  -5  11   1      554.03      575.27     17.59 o 
  -4  11   1     1075.78     1030.29     23.66 o 
  -3  11   1     2040.82     2038.38     25.99 o 
  -2  11   1      957.22      954.08     16.73 o 
  -1  11   1     2245.92     2264.43     18.72 o 
   0  11   1     2249.10     2194.12     19.53 o 
   1  11   1     2334.38     2455.39     21.89 o 
   2  11   1      983.69     1030.19     18.26 o 
   3  11   1     1901.26     1934.93     25.26 o 
   4  11   1      766.66      829.97     24.95 o 
   5  11   1      711.39      688.97     22.94 o 
   6  11   1      228.58      214.94     15.62 o 
   7  11   1      599.34      595.38     24.02 o 
  -7  12   1      406.31      406.52     37.61 o 
  -6  12   1      514.77      529.15     20.14 o 
  -5  12   1      622.23      597.95     23.25 o 
  -4  12   1     1766.25     1815.32     29.72 o 
  -3  12   1     1740.14     1698.31     25.70 o 
  -2  12   1     1591.25     1643.92     26.95 o 
  -1  12   1     1815.84     1801.72     20.25 o 
   0  12   1     4023.43     4116.26     37.07 o 
   1  12   1     1385.19     1364.11     22.16 o 
   2  12   1     1999.42     2033.28     20.41 o 
   3  12   1      507.95      541.21     12.98 o 
   4  12   1     1986.59     2019.15     32.11 o 
   5  12   1       86.86       78.03     11.56 o 
   6  12   1      571.47      593.84     22.87 o 
   7  12   1       36.10       42.46     14.99 o 
  -6  13   1      246.65      265.53     20.94 o 
  -5  13   1      939.97      987.44     43.85 o 
  -4  13   1      416.47      453.46     21.22 o 
  -3  13   1     2061.98     2100.21     23.67 o 
  -2  13   1      285.56      295.82     11.53 o 
  -1  13   1     2819.19     2800.54     24.74 o 
   0  13   1      472.06      486.41     10.05 o 
   1  13   1     1873.90     1888.03     24.20 o 
   2  13   1      154.70      154.73      9.05 o 
   3  13   1     1477.01     1510.42     27.52 o 
   4  13   1      276.24      292.35     15.23 o 
   5  13   1      514.64      521.81     21.94 o 
   6  13   1       38.27       54.68     14.67 o 
  -6  14   1        1.44      -15.45     15.45 o 
  -5  14   1        2.81       10.62     12.62 o 
  -4  14   1       48.91       55.98     14.86 o 
  -3  14   1       38.97       46.01      8.13 o 
  -2  14   1       36.36       62.28     11.19 o 
  -1  14   1       76.10       68.65      8.73 o 
   0  14   1      213.06      249.82      9.63 o 
   1  14   1       10.11       -0.52      6.43 o 
   2  14   1      200.49      210.99     22.28 o 
   3  14   1      117.41      112.36      9.17 o 
   4  14   1      207.69      237.85     20.64 o 
   5  14   1       15.14       14.79      9.48 o 
   6  14   1      115.22      110.47     15.58 o 
  -5  15   1      139.45      105.38     18.70 o 
  -4  15   1       18.77       -1.54     10.55 o 
  -3  15   1      165.89      154.96     10.21 o 
  -2  15   1      109.17      115.38     10.85 o 
  -1  15   1      704.82      715.12     15.61 o 
   0  15   1      130.76      146.94      9.40 o 
   1  15   1      633.80      647.70     20.42 o 
   2  15   1       27.06       28.70      9.57 o 
   3  15   1      654.44      665.15     16.18 o 
   4  15   1       32.36       43.40     14.47 o 
   5  15   1      194.77      186.09     16.38 o 
  -5  16   1        3.99        8.17     15.50 o 
  -4  16   1        9.39       28.72     12.68 o 
  -3  16   1        5.40        1.08      7.67 o 
  -2  16   1       38.63       43.02      8.96 o 
  -1  16   1      266.32      234.54     14.04 o 
   0  16   1        8.22       17.10      7.72 o 
   1  16   1      104.35       82.42     11.73 o 
   2  16   1       35.53       22.50      9.10 o 
   3  16   1      241.67      253.38     12.58 o 
   4  16   1        0.18        0.86      7.85 o 
   5  16   1       28.20       19.71     11.97 o 
  -4  17   1      214.62      181.58     16.52 o 
  -3  17   1       69.21       70.12     11.99 o 
  -2  17   1      229.35      217.88     19.53 o 
  -1  17   1       35.06       45.51      7.92 o 
   0  17   1      370.45      377.14     14.34 o 
   1  17   1      157.77      165.16     18.73 o 
   2  17   1      268.00      321.55     27.46 o 
   3  17   1      133.35       93.24     20.87 o 
   4  17   1      125.54       69.19     18.62 o 
  -3  18   1       61.99       59.64     12.64 o 
  -2  18   1      159.01      165.89     16.18 o 
  -1  18   1       61.50       66.00     11.61 o 
   0  18   1      333.39      339.29     35.79 o 
   1  18   1       22.61       27.29     10.65 o 
   2  18   1      178.34      193.21     21.08 o 
   3  18   1       91.97       48.69     13.27 o 
  -1  19   1      436.81      413.10     31.68 o 
   0  19   1      127.99      142.65     12.49 o 
   1  19   1      597.32      560.68     19.44 o 
  -9   0   2      164.73      152.78     34.83 o 
  -8   0   2       90.71      136.13     29.54 o 
  -7   0   2     1598.64     1642.18     94.01 o 
  -6   0   2       53.02       40.81     18.83 o 
  -5   0   2     1511.27     1539.16     39.65 o 
  -4   0   2      386.79      377.51     19.81 o 
  -3   0   2     8436.97     7921.53    140.17 o 
  -2   0   2      841.61      979.81     23.80 o 
  -1   0   2    10660.93    10365.72     97.02 o 
   0   0   2      313.70      289.13     13.96 o 
   1   0   2     8431.96     8489.57     88.16 o 
   2   0   2      115.63      180.43      8.43 o 
   3   0   2     7688.83     7596.91     93.00 o 
   4   0   2     1298.64     1316.53     45.77 o 
   5   0   2      804.14      762.61     25.68 o 
   6   0   2      256.32      327.43     81.73 o 
   7   0   2      852.15      848.50     44.24 o 
   8   0   2      228.50      215.77     29.04 o 
  -9   1   2        1.52      -18.53     20.35 o 
  -8   1   2      584.42      504.71     57.88 o 
  -7   1   2       19.41        0.18     13.41 o 
  -6   1   2      703.56      764.67     25.66 o 
  -5   1   2        4.23        9.54     12.19 o 
  -4   1   2     4745.85     4762.36     47.76 o 
  -3   1   2      129.93       99.09     10.32 o 
  -2   1   2      217.31      193.07      9.36 o 
  -1   1   2      134.67      134.70      6.08 o 
   0   1   2     7952.18     7725.52     47.35 o 
   1   1   2      174.77      158.03      8.78 o 
   2   1   2       13.11       28.37      5.25 o 
   3   1   2     1246.55     1157.37     19.17 o 
   4   1   2     1694.80     1676.64     21.11 o 
   5   1   2      169.76      162.67     18.09 o 
   6   1   2      256.57      307.54     38.33 o 
   7   1   2      399.27      404.93     49.95 o 
   8   1   2      283.98      278.53     23.57 o 
  -9   2   2       95.85       99.69     22.89 o 
  -8   2   2       52.61       26.74     18.75 o 
  -7   2   2      905.90      846.24     30.35 o 
  -6   2   2       93.47      103.76     14.79 o 
  -5   2   2     1137.49     1154.63     25.01 o 
  -4   2   2     1332.84     1366.96     31.75 o 
  -3   2   2     5800.15     5727.58     60.31 o 
  -2   2   2     1478.64     1575.89     30.17 o 
  -1   2   2     5849.72     5655.98     35.94 o 
   0   2   2     7141.87     7366.58     42.39 o 
   1   2   2     4575.77     4528.07     35.83 o 
   2   2   2     1162.42     1191.27     16.24 o 
   3   2   2     4409.70     4375.24     40.00 o 
   4   2   2     1100.62     1089.25     35.19 o 
   5   2   2      961.55      965.78     19.88 o 
   6   2   2      226.98      199.60     26.16 o 
   7   2   2      750.33      806.30     27.83 o 
   8   2   2      124.79      131.13     20.49 o 
  -8   3   2       89.78       93.15     19.21 o 
  -7   3   2       47.79       50.95     19.87 o 
  -6   3   2       53.35       55.19     17.01 o 
  -5   3   2      104.98      123.29     13.40 o 
  -4   3   2      268.84      276.51     13.95 o 
  -3   3   2       74.75       89.75      8.88 o 
  -2   3   2       44.30       34.92      5.91 o 
  -1   3   2      412.63      331.73     13.00 o 
   0   3   2     2841.61     2771.28     26.35 o 
   1   3   2      207.05      181.25      8.68 o 
   2   3   2      745.99      666.93     11.83 o 
   3   3   2     1293.15     1263.35     16.42 o 
   4   3   2      927.98      900.11     22.21 o 
   5   3   2      312.45      383.43     23.28 o 
   6   3   2       65.58       49.65     13.03 o 
   7   3   2      258.38      301.47     25.41 o 
   8   3   2       34.08       18.42     18.04 o 
  -8   4   2       53.25       49.26     17.87 o 
  -7   4   2       53.87       89.88     16.70 o 
  -6   4   2      130.93      108.94     14.71 o 
  -5   4   2      225.31      249.64     16.78 o 
  -4   4   2      575.61      568.01     25.15 o 
  -3   4   2      407.78      454.82     19.55 o 
  -2   4   2     1099.78     1197.91     15.41 o 
  -1   4   2     1040.68     1040.67     10.21 o 
   0   4   2      854.00      835.47     14.62 o 
   1   4   2      265.33      277.11      6.22 o 
   2   4   2      232.34      244.55      7.36 o 
   3   4   2      190.76      215.88     12.28 o 
   4   4   2       55.24       70.57      9.06 o 
   5   4   2        3.15       -2.90     10.20 o 
   6   4   2        7.99       15.45     10.92 o 
   7   4   2        8.07      -14.53     14.53 o 
   8   4   2       44.84       62.24     18.19 o 
  -8   5   2      118.18       89.88     20.81 o 
  -7   5   2       29.89       44.55     15.42 o 
  -6   5   2      131.30      146.51     18.26 o 
  -5   5   2        8.78       11.81     11.52 o 
  -4   5   2     1298.67     1280.10     23.12 o 
  -3   5   2       57.37       57.05      6.97 o 
  -2   5   2     1127.79     1246.93     20.46 o 
  -1   5   2       17.59       19.84      3.94 o 
   0   5   2     5992.22     6151.36     48.88 o 
   1   5   2      756.64      720.88     17.41 o 
   2   5   2     1997.84     2104.70     23.52 o 
   3   5   2      559.07      592.61     20.79 o 
   4   5   2     1217.68     1221.62     18.98 o 
   5   5   2      395.74      365.25     25.63 o 
   6   5   2      224.99      211.69     16.72 o 
   7   5   2      219.08      236.50     19.62 o 
   8   5   2       52.99       36.01     16.93 o 
  -8   6   2       44.05       29.66     21.84 o 
  -7   6   2      723.74      717.25     29.25 o 
  -6   6   2      211.19      189.29     16.46 o 
  -5   6   2     1183.60     1175.86     25.16 o 
  -4   6   2     1660.87     1681.64     25.63 o 
  -3   6   2     4056.76     4009.74     35.70 o 
  -2   6   2     2981.76     2962.72     25.19 o 
  -1   6   2     5480.73     5464.15     38.50 o 
   0   6   2     7268.99     7744.15     56.90 o 
   1   6   2     3028.35     3159.14     20.31 o 
   2   6   2     1522.47     1504.21     14.78 o 
   3   6   2     3394.45     3328.85     33.98 o 
   4   6   2     1385.78     1375.86     28.21 o 
   5   6   2      674.26      721.07     21.79 o 
   6   6   2       80.41       80.86     13.56 o 
   7   6   2      644.34      619.78     31.82 o 
   8   6   2       94.70       82.77     22.24 o 
  -8   7   2      468.20      487.53     26.45 o 
  -7   7   2      100.83      116.25     15.75 o 
  -6   7   2      448.76      494.83     29.19 o 
  -5   7   2      109.24      106.83     17.47 o 
  -4   7   2     2550.65     2551.61     31.58 o 
  -3   7   2     1097.14     1132.24     19.43 o 
  -2   7   2      531.04      480.40     22.14 o 
  -1   7   2     1593.80     1582.80     22.21 o 
   0   7   2     4536.40     4161.07     48.62 o 
   1   7   2     2426.93     2407.41     21.23 o 
   2   7   2      532.76      501.85     13.98 o 
   3   7   2     1878.71     1850.84     24.98 o 
   4   7   2     1481.70     1461.64     21.28 o 
   5   7   2      588.40      569.38     19.88 o 
   6   7   2      295.36      325.77     19.57 o 
   7   7   2      457.64      420.03     41.55 o 
   8   7   2      195.19      152.36     24.40 o 
  -8   8   2      151.26      172.18     23.67 o 
  -7   8   2      458.64      476.40     25.56 o 
  -6   8   2      241.04      214.32     15.38 o 
  -5   8   2      323.69      313.53     15.84 o 
  -4   8   2      981.25      971.84     18.72 o 
  -3   8   2     1984.99     1936.74     24.26 o 
  -2   8   2      433.79      408.57     25.50 o 
  -1   8   2     3163.60     3032.56     27.99 o 
   0   8   2     1938.58     1921.84     14.53 o 
   1   8   2     3733.14     3622.69     36.14 o 
   2   8   2      696.24      667.67     10.63 o 
   3   8   2     3555.11     3395.86     34.61 o 
   4   8   2     1180.82     1190.07     24.10 o 
   5   8   2      746.23      717.51     20.39 o 
   6   8   2      258.67      321.52     39.24 o 
   7   8   2      492.29      504.76     24.06 o 
   8   8   2      142.14      142.61     45.10 o 
  -8   9   2      608.19      537.02     26.35 o 
  -7   9   2       29.37       20.77     15.03 o 
  -6   9   2      991.16      968.56     24.07 o 
  -5   9   2       68.72       59.16     11.29 o 
  -4   9   2     3072.40     3028.95     36.08 o 
  -3   9   2      148.25      160.79     11.22 o 
  -2   9   2     1473.15     1453.91     21.98 o 
  -1   9   2      572.72      581.51      7.61 o 
   0   9   2     3410.54     3388.27     21.12 o 
   1   9   2      224.33      242.18      7.46 o 
   2   9   2      522.14      543.50     12.55 o 
   3   9   2      606.22      617.87     17.86 o 
   4   9   2     1150.59     1134.34     35.73 o 
   5   9   2      169.03      147.00     24.27 o 
   6   9   2      241.95      240.43     20.91 o 
   7   9   2      275.82      305.34     23.23 o 
  -7  10   2      594.40      665.34     24.10 o 
  -6  10   2       94.50       91.60     14.49 o 
  -5  10   2      561.21      586.68     18.98 o 
  -4  10   2      387.33      409.32     23.51 o 
  -3  10   2     1398.99     1418.96     20.99 o 
  -2  10   2      180.00      199.93      9.44 o 
  -1  10   2      699.83      663.97     11.86 o 
   0  10   2      257.07      261.22      8.12 o 
   1  10   2      600.86      621.40     13.49 o 
   2  10   2      100.27      101.31      8.59 o 
   3  10   2      287.44      323.93      9.50 o 
   4  10   2       62.34       69.86      7.83 o 
   5  10   2      127.33      100.37     12.14 o 
   6  10   2       93.25       76.63     14.43 o 
   7  10   2       81.90       86.85     17.92 o 
  -7  11   2       21.48       55.49     16.39 o 
  -6  11   2       93.12       89.53     14.43 o 
  -5  11   2       96.43      102.57     14.45 o 
  -4  11   2      414.76      426.23     26.38 o 
  -3  11   2       43.27       47.59      8.68 o 
  -2  11   2     1077.28     1114.26     17.93 o 
  -1  11   2        0.43       -0.11      4.61 o 
   0  11   2      841.80      873.92     19.24 o 
   1  11   2      171.96      171.89      7.77 o 
   2  11   2      786.71      821.33     14.12 o 
   3  11   2       29.48       21.75      7.34 o 
   4  11   2      205.46      223.66     23.90 o 
   5  11   2        1.75        8.15      8.07 o 
   6  11   2      184.25      123.30     19.14 o 
   7  11   2       19.08       44.69     18.82 o 
  -7  12   2        5.74        9.16     12.86 o 
  -6  12   2       10.64        0.46     14.88 o 
  -5  12   2       28.61       26.78     10.62 o 
  -4  12   2        0.66       -1.28     14.49 o 
  -3  12   2       19.94       22.83     13.14 o 
  -2  12   2        1.48       13.71      5.81 o 
  -1  12   2      135.27      123.72      9.71 o 
   0  12   2      110.46      116.88      5.95 o 
   1  12   2        6.56        5.51      6.51 o 
   2  12   2       55.49       31.94      6.78 o 
   3  12   2       18.90       23.07      6.86 o 
   4  12   2      291.65      307.78     15.85 o 
   5  12   2       30.95       32.81      9.62 o 
   6  12   2       32.69       16.14     12.37 o 
  -6  13   2       72.96       77.96     14.56 o 
  -5  13   2      219.21      205.10     15.88 o 
  -4  13   2      289.08      294.02     17.53 o 
  -3  13   2      922.09      906.20     16.33 o 
  -2  13   2      125.33      136.68      7.53 o 
  -1  13   2      579.37      548.40     18.05 o 
   0  13   2      299.14      296.77     12.99 o 
   1  13   2     1375.16     1298.70     22.86 o 
   2  13   2       39.06       28.52     11.39 o 
   3  13   2      761.69      754.61     15.41 o 
   4  13   2       14.75        1.40      7.51 o 
   5  13   2      537.70      533.29     18.67 o 
   6  13   2        0.71       -9.96     13.01 o 
  -6  14   2       25.25       30.46     14.49 o 
  -5  14   2      870.36      848.82     41.38 o 
  -4  14   2      109.89      107.68     14.53 o 
  -3  14   2     1382.65     1348.86     20.07 o 
  -2  14   2      147.27      137.81     12.33 o 
  -1  14   2     1190.81     1158.21     32.84 o 
   0  14   2      414.40      431.87     13.65 o 
   1  14   2      519.13      528.75     17.39 o 
   2  14   2       89.76       35.97     23.04 o 
   3  14   2      389.28      388.66     12.06 o 
   4  14   2      195.32      213.65     11.51 o 
   5  14   2       85.42       79.16     18.16 o 
   6  14   2       27.82       14.42     13.83 o 
  -5  15   2        1.25       16.83     13.92 o 
  -4  15   2      599.99      573.45     19.71 o 
  -3  15   2       18.20       15.14      7.43 o 
  -2  15   2      499.84      508.06     13.71 o 
  -1  15   2        5.23       10.89      6.42 o 
   0  15   2     1077.14     1059.44     21.47 o 
   1  15   2       40.88       45.72      8.46 o 
   2  15   2      501.95      494.84     24.82 o 
   3  15   2       62.40       74.87     13.57 o 
   4  15   2      508.93      512.70     21.64 o 
   5  15   2       50.94       34.15     12.55 o 
  -5  16   2      110.57       92.66     15.77 o 
  -4  16   2      369.39      397.09     31.55 o 
  -3  16   2      402.33      418.17     24.66 o 
  -2  16   2      375.33      378.90     12.75 o 
  -1  16   2      566.96      563.25     13.72 o 
   0  16   2      554.65      570.58     17.01 o 
   1  16   2      923.55      936.00     32.59 o 
   2  16   2      392.61      432.09     41.52 o 
   3  16   2      772.56      740.93     21.32 o 
   4  16   2      341.23      363.51     31.08 o 
  -4  17   2      202.68      246.04     23.63 o 
  -3  17   2       92.69       80.89     15.90 o 
  -2  17   2      104.28      147.06     25.88 o 
  -1  17   2      261.00      304.11     41.88 o 
   0  17   2      119.98      140.09     11.45 o 
   1  17   2      119.14      100.83     14.08 o 
   2  17   2       32.76       32.00      9.63 o 
   3  17   2      124.83       87.67     54.28 o 
   4  17   2      117.10      145.92     38.58 o 
  -3  18   2       60.18       65.90     15.80 o 
  -2  18   2       54.29       54.39     17.81 o 
  -1  18   2       42.19       51.18     11.15 o 
   0  18   2       19.89       13.15     10.18 o 
   1  18   2      159.14      187.32     37.16 o 
   2  18   2        9.51       12.14     25.72 o 
  -1  19   2       60.23       59.49     42.66 o 
   0  19   2        0.83       18.44     18.08 o 
   1  19   2      118.28      135.63     22.21 o 
  -8   1   3      166.90      195.10     22.60 o 
  -7   1   3        3.39       -4.06     12.89 o 
  -6   1   3       86.78       89.92     17.09 o 
  -5   1   3       42.11       37.64     13.06 o 
  -4   1   3      299.65      333.17     14.27 o 
  -3   1   3      105.16      116.69     10.12 o 
  -2   1   3      199.05      271.92     16.28 o 
  -1   1   3        0.97       -0.59      4.01 o 
   0   1   3      563.62      482.04     11.84 o 
   1   1   3        1.09        1.77      2.60 o 
   2   1   3       69.56       60.98      6.05 o 
   3   1   3        3.92        7.50      5.08 o 
   4   1   3      926.05      939.25     20.60 o 
   5   1   3       12.74       18.06      9.79 o 
   6   1   3      244.67      253.45     28.75 o 
   7   1   3       28.22       -5.36     14.56 o 
   8   1   3      137.47       89.89     19.49 o 
  -8   2   3       74.70      118.61     38.77 o 
  -7   2   3      633.11      641.41     31.17 o 
  -6   2   3      138.46      143.03     15.92 o 
  -5   2   3      315.68      361.28     17.42 o 
  -4   2   3      275.86      343.04     19.98 o 
  -3   2   3     1144.82     1133.69     18.10 o 
  -2   2   3       32.38       49.25      6.34 o 
  -1   2   3      516.14      416.70      7.61 o 
   0   2   3      128.43      146.21      5.80 o 
   1   2   3      128.51      114.21      5.31 o 
   2   2   3      233.81      216.05     14.84 o 
   3   2   3     1107.20     1104.59     18.74 o 
   4   2   3      266.53      243.27     10.48 o 
   5   2   3      199.00      206.15     28.77 o 
   6   2   3       41.36       32.03     13.89 o 
   7   2   3      595.68      570.56     26.60 o 
   8   2   3       36.70       37.11     16.56 o 
  -8   3   3     1072.37     1069.84     35.75 o 
  -7   3   3       61.01       69.43     16.97 o 
  -6   3   3     1490.91     1518.40     44.99 o 
  -5   3   3      105.54      121.24     14.20 o 
  -4   3   3     8592.52     8521.59     74.78 o 
  -3   3   3      213.84      262.92     14.44 o 
  -2   3   3     5113.86     4913.24     40.03 o 
  -1   3   3      483.97      534.90      6.56 o 
   0   3   3    23120.24    24060.95    265.63 o 
   1   3   3      221.12      267.25      7.37 o 
   2   3   3     4997.22     4758.14     37.12 o 
   3   3   3      135.35      154.21     11.05 o 
   4   3   3     6564.60     6470.40     62.09 o 
   5   3   3       18.16       18.35     12.11 o 
   6   3   3     1334.23     1401.93     29.60 o 
   7   3   3        5.86       10.56     18.35 o 
   8   3   3      686.61      679.17     27.14 o 
  -8   4   3       15.27       44.39     25.72 o 
  -7   4   3     1138.02     1297.09     49.33 o 
  -6   4   3        7.63       -7.55     13.27 o 
  -5   4   3      728.59      731.93     19.47 o 
  -4   4   3       54.80       37.73      9.97 o 
  -3   4   3     2303.76     2143.17     23.87 o 
  -2   4   3      248.45      248.45     10.45 o 
  -1   4   3     1908.13     1511.33     16.84 o 
   0   4   3      936.79     1032.46     25.28 o 
   1   4   3     1799.65     1435.44     30.51 o 
   2   4   3      653.47      651.95      9.19 o 
   3   4   3     4479.53     4233.23     34.91 o 
   4   4   3       36.87       51.11     12.01 o 
   5   4   3      913.41      960.64     28.30 o 
   6   4   3        1.47        1.00     12.95 o 
   7   4   3     1053.06     1048.99     29.88 o 
   8   4   3       18.63       11.63     17.73 o 
  -8   5   3      424.93      387.05     29.01 o 
  -7   5   3        0.23       29.65     13.50 o 
  -6   5   3      524.49      516.83     25.37 o 
  -5   5   3       18.66       27.83     10.33 o 
  -4   5   3     4305.37     4080.91     46.79 o 
  -3   5   3       14.22       21.20      7.61 o 
  -2   5   3     2024.55     1828.98     15.94 o 
  -1   5   3        6.98       13.40      2.92 o 
   0   5   3    10596.47    10218.67     96.74 o 
   1   5   3      255.19      255.78     11.67 o 
   2   5   3     1685.09     1518.29     15.15 o 
   3   5   3      142.65      142.79     17.31 o 
   4   5   3     2763.48     2667.98     28.77 o 
   5   5   3      158.62      179.78     12.32 o 
   6   5   3      473.44      521.65     31.17 o 
   7   5   3       21.49       22.32     12.78 o 
   8   5   3      323.87      289.72     23.88 o 
  -8   6   3       62.98       74.01     17.83 o 
  -7   6   3      639.58      639.99     25.53 o 
  -6   6   3      240.97      235.47     18.61 o 
  -5   6   3      847.36      898.10     32.15 o 
  -4   6   3      581.73      612.50     23.38 o 
  -3   6   3     2869.63     2839.20     27.58 o 
  -2   6   3      892.99      896.40     15.30 o 
  -1   6   3     3874.19     3803.14     28.17 o 
   0   6   3     1044.77     1103.40     17.51 o 
   1   6   3     2591.87     2644.19     75.76 o 
   2   6   3      369.57      396.59     16.11 o 
   3   6   3     2484.78     2492.47     27.62 o 
   4   6   3      254.68      279.37     25.33 o 
   5   6   3      673.62      682.04     21.60 o 
   6   6   3       14.28        9.75     12.21 o 
   7   6   3      625.48      583.22     31.16 o 
   8   6   3       11.51       16.65     18.44 o 
  -8   7   3       25.86       16.98     19.88 o 
  -7   7   3       55.65       50.83     14.46 o 
  -6   7   3       32.97       42.97     12.22 o 
  -5   7   3       12.05        4.54      9.40 o 
  -4   7   3      218.57      253.01     15.40 o 
  -3   7   3      562.51      561.11     18.26 o 
  -2   7   3       68.36       74.10      6.03 o 
  -1   7   3      451.94      474.44      8.78 o 
   0   7   3      874.54      863.73     17.38 o 
   1   7   3     1636.83     1672.47     79.60 o 
   2   7   3      631.24      637.62     10.83 o 
   3   7   3      214.77      202.36     18.08 o 
   4   7   3      671.66      730.01     21.52 o 
   5   7   3      135.71      134.81     11.93 o 
   6   7   3      158.02      173.85     16.28 o 
   7   7   3       11.93       -7.41     11.68 o 
  -8   8   3        8.08       10.67     15.92 o 
  -7   8   3      103.23       81.79     15.65 o 
  -6   8   3      100.75      107.74     15.75 o 
  -5   8   3      121.25      112.23     12.01 o 
  -4   8   3      108.55      127.26     10.74 o 
  -3   8   3      222.27      231.82     11.99 o 
  -2   8   3       25.12       18.42      5.26 o 
  -1   8   3      170.83      166.32      6.93 o 
   0   8   3       12.22       10.65      5.07 o 
   1   8   3      178.78      169.65     13.89 o 
   2   8   3      339.47      345.18      8.73 o 
   3   8   3      122.87      137.24     16.69 o 
   4   8   3       25.82       32.67      7.53 o 
   5   8   3       24.80       34.58     16.25 o 
   6   8   3       93.64       92.23     14.20 o 
   7   8   3       18.33        8.66     15.27 o 
  -7   9   3       47.06       50.76     16.33 o 
  -6   9   3       54.03       65.39     14.60 o 
  -5   9   3       13.09        5.14      9.30 o 
  -4   9   3      274.28      286.11     14.45 o 
  -3   9   3      179.85      182.78     10.30 o 
  -2   9   3       10.61        3.74      8.09 o 
  -1   9   3       62.05       57.29      4.00 o 
   0   9   3      404.77      435.17     10.85 o 
   1   9   3        0.14        2.30      4.66 o 
   2   9   3       43.36       31.39      5.88 o 
   3   9   3      138.77      136.76      7.86 o 
   4   9   3      276.90      283.99     25.49 o 
   5   9   3        1.22       -4.05      9.73 o 
   6   9   3       38.99       40.63     11.62 o 
   7   9   3        0.08       -1.41     14.22 o 
  -7  10   3      705.45      710.11     72.72 o 
  -6  10   3       11.50        3.35     13.07 o 
  -5  10   3      923.09      918.98     24.79 o 
  -4  10   3       18.62       15.36      8.88 o 
  -3  10   3     2740.09     2701.39     36.95 o 
  -2  10   3        7.04       16.27      8.78 o 
  -1  10   3     3106.65     3004.44     26.84 o 
   0  10   3      169.17      194.30      9.32 o 
   1  10   3     2444.77     2390.53     38.60 o 
   2  10   3       92.17       84.71      4.35 o 
   3  10   3     1942.08     1928.26     20.16 o 
   4  10   3      173.93      159.06      9.82 o 
   5  10   3      638.36      652.79     24.51 o 
   6  10   3        7.76       -2.96     12.41 o 
   7  10   3      581.01      539.49     33.85 o 
  -7  11   3        0.14        8.06     13.07 o 
  -6  11   3      229.19      239.40     20.06 o 
  -5  11   3        5.53       26.40     11.74 o 
  -4  11   3     1107.23     1121.61     34.32 o 
  -3  11   3        3.96       18.95      8.88 o 
  -2  11   3      483.97      478.73     13.73 o 
  -1  11   3       59.18       57.37      5.13 o 
   0  11   3     2151.23     2190.59     21.57 o 
   1  11   3       24.84       26.07      7.33 o 
   2  11   3      647.00      671.44      9.12 o 
   3  11   3       53.81       59.70      8.28 o 
   4  11   3     1172.82     1182.96     33.52 o 
   5  11   3       17.32        3.96      8.83 o 
   6  11   3      289.95      260.84     17.92 o 
  -6  12   3       22.80       39.55     13.23 o 
  -5  12   3       10.90       20.39     14.83 o 
  -4  12   3       54.10       51.85     12.93 o 
  -3  12   3       11.21       12.26      7.62 o 
  -2  12   3       83.82       83.79      7.22 o 
  -1  12   3       52.58       34.68      8.02 o 
   0  12   3      118.39      129.16      8.11 o 
   1  12   3       15.06       14.50      3.61 o 
   2  12   3       35.70       20.34      6.69 o 
   3  12   3      104.77      117.82     11.87 o 
   4  12   3        2.78        4.32      7.38 o 
   5  12   3       46.39       60.82      9.42 o 
   6  12   3        0.28        0.41     10.06 o 
  -6  13   3      609.40      614.38     29.74 o 
  -5  13   3       42.56       20.05     17.62 o 
  -4  13   3     2025.08     1850.74     45.74 o 
  -3  13   3      146.72      134.57      8.86 o 
  -2  13   3     2366.66     2312.38     28.94 o 
  -1  13   3        0.56        1.66      3.61 o 
   0  13   3     3925.09     3888.57     33.62 o 
   1  13   3        7.09        6.52      5.01 o 
   2  13   3     1917.49     1923.11     45.03 o 
   3  13   3       10.79       10.35      5.12 o 
   4  13   3     1567.11     1496.95     20.30 o 
   5  13   3        0.21       -9.57      9.57 o 
   6  13   3      515.94      530.44     41.42 o 
  -6  14   3      126.37      117.55     76.97 o 
  -5  14   3      397.53      434.31     27.70 o 
  -4  14   3      141.88      119.89     15.18 o 
  -3  14   3      969.29      941.57     18.85 o 
  -2  14   3      115.99      132.20     18.74 o 
  -1  14   3     1313.26     1199.37     34.38 o 
   0  14   3       97.64      118.47      6.68 o 
   1  14   3     1285.71     1266.87     27.19 o 
   2  14   3        0.25        8.27      4.96 o 
   3  14   3      891.11      884.15     30.80 o 
   4  14   3        3.20        5.71      7.63 o 
   5  14   3      409.29      421.62     53.97 o 
  -5  15   3        0.39       12.35     12.15 o 
  -4  15   3      104.66       86.39     10.28 o 
  -3  15   3      139.99      101.88     13.82 o 
  -2  15   3      199.63      224.13     18.64 o 
  -1  15   3       41.77       25.43      8.69 o 
   0  15   3      306.83      324.07     13.16 o 
   1  15   3      320.87      320.83     11.98 o 
   2  15   3      300.87      301.80     27.47 o 
   3  15   3       45.33       60.58     19.87 o 
   4  15   3      168.10      165.28     39.30 o 
   5  15   3       38.98       34.57     29.44 o 
  -4  16   3       64.01       38.70     12.60 o 
  -3  16   3       27.29       66.97     34.11 o 
  -2  16   3       63.33       63.45     12.39 o 
  -1  16   3       56.25       84.89     10.49 o 
   0  16   3       70.43       57.64     12.30 o 
   1  16   3       20.61       32.58     22.58 o 
   2  16   3        1.46        6.21     16.12 o 
   3  16   3        0.09      -11.69     27.01 o 
   4  16   3       33.17       27.42     31.92 o 
  -3  17   3       12.67       -4.62     12.54 o 
  -2  17   3       59.09      115.75     26.49 o 
  -1  17   3       11.21       26.72     38.64 o 
   0  17   3      162.55      158.04     23.05 o 
   1  17   3       10.36       16.65     16.25 o 
   2  17   3       60.28       58.36     51.40 o 
   3  17   3        0.96       22.13     29.77 o 
  -2  18   3        5.64       48.62     36.42 o 
  -1  18   3      685.08      700.25     35.66 o 
   0  18   3       14.77       19.25     16.38 o 
   1  18   3      562.14      573.51     32.95 o 
   2  18   3        0.25      -10.48     27.88 o 
  -8   0   4      291.30      356.97     78.54 o 
  -7   0   4      992.43     1076.61     45.20 o 
  -6   0   4      206.55      299.47     67.32 o 
  -5   0   4     1530.01     1485.85     41.19 o 
  -4   0   4     1110.16     1112.23     85.01 o 
  -3   0   4     5382.93     5261.96     61.07 o 
  -2   0   4       99.01       63.10     10.56 o 
  -1   0   4     7305.63     7065.95     63.24 o 
   0   0   4     2227.43     2116.04     31.47 o 
   1   0   4     5714.18     5631.89     57.52 o 
   2   0   4      736.86      656.25     15.95 o 
   3   0   4     6470.38     6271.17     80.33 o 
   4   0   4     1128.58     1161.05     25.90 o 
   5   0   4     1312.59     1376.89     48.23 o 
   6   0   4      213.34      211.35     20.20 o 
   7   0   4     1164.39     1183.56     39.95 o 
   8   0   4       83.96       87.01     24.55 o 
  -8   1   4      355.67      327.45     26.25 o 
  -7   1   4      509.92      508.28     28.44 o 
  -6   1   4      326.85      284.03     20.78 o 
  -5   1   4      635.48      617.62     23.37 o 
  -4   1   4     3111.35     3090.89     51.59 o 
  -3   1   4     1738.50     1757.27     20.66 o 
  -2   1   4     1840.29     1792.06     17.77 o 
  -1   1   4     1354.67     1324.64     11.69 o 
   0   1   4    11537.74    11992.44     70.31 o 
   1   1   4      288.34      314.86     16.14 o 
   2   1   4     2981.75     2952.15     23.19 o 
   3   1   4      194.58      192.90     11.52 o 
   4   1   4     3780.49     3701.10     42.13 o 
   5   1   4        4.14       -3.90      7.88 o 
   6   1   4      680.71      705.16     37.08 o 
   7   1   4       34.15       53.95     16.65 o 
   8   1   4      327.91      363.85     45.57 o 
  -8   2   4      229.58      192.43     25.01 o 
  -7   2   4      848.93      874.83     32.47 o 
  -6   2   4      427.46      452.69     43.65 o 
  -5   2   4     1819.96     1767.99     30.43 o 
  -4   2   4     2252.81     2220.23     29.92 o 
  -3   2   4     6366.19     6485.50     57.55 o 
  -2   2   4     1905.49     1937.31     18.63 o 
  -1   2   4    11682.45    12088.70     83.51 o 
   0   2   4     3538.47     3782.58     27.91 o 
   1   2   4     9143.20     9428.39     72.10 o 
   2   2   4      511.89      507.66      8.91 o 
   3   2   4     6378.49     6413.53     57.89 o 
   4   2   4      391.17      395.54     15.31 o 
   5   2   4     1222.88     1216.77     23.24 o 
   6   2   4       31.15       48.25     11.93 o 
   7   2   4      782.21      799.64     31.30 o 
   8   2   4       26.97       17.60     16.34 o 
  -8   3   4       62.77       81.83     24.15 o 
  -7   3   4      427.80      417.72     27.06 o 
  -6   3   4      110.42      106.18     13.91 o 
  -5   3   4      425.03      433.64     17.75 o 
  -4   3   4      527.18      500.57     31.78 o 
  -3   3   4     1003.45     1055.79     18.27 o 
  -2   3   4       63.09       55.76      7.13 o 
  -1   3   4      909.04      945.57     10.95 o 
   0   3   4      305.81      307.47      9.23 o 
   1   3   4     1184.72     1228.71     14.96 o 
   2   3   4       36.23       39.34      4.07 o 
   3   3   4      514.35      502.42     13.62 o 
   4   3   4      271.98      291.62     13.64 o 
   5   3   4      148.38      137.09     11.39 o 
   6   3   4      155.42      141.45     14.37 o 
   7   3   4       40.54       40.42     15.05 o 
   8   3   4       88.66       90.44     17.28 o 
  -8   4   4        0.84        4.25     15.06 o 
  -7   4   4       35.68       45.14     19.07 o 
  -6   4   4       42.06       38.51     13.10 o 
  -5   4   4       50.71       56.06     11.22 o 
  -4   4   4      205.55      240.63     16.87 o 
  -3   4   4      382.73      416.57     18.68 o 
  -2   4   4      642.09      683.41     11.56 o 
  -1   4   4      569.58      642.55     14.41 o 
   0   4   4      953.30     1026.77     12.73 o 
   1   4   4     1058.88     1071.29      7.54 o 
   2   4   4      445.15      465.00     11.93 o 
   3   4   4      461.26      473.95     11.10 o 
   4   4   4      260.22      267.19     17.45 o 
   5   4   4      185.84      167.91     14.71 o 
   6   4   4       16.30        9.58     11.14 o 
   7   4   4       59.40       37.55     12.87 o 
   8   4   4       16.09       13.26     16.55 o 
  -8   5   4       46.75       17.32     18.10 o 
  -7   5   4       79.93       97.92     18.67 o 
  -6   5   4       68.77       90.25     15.17 o 
  -5   5   4      159.49      152.83     13.81 o 
  -4   5   4      535.39      515.61     17.99 o 
  -3   5   4       98.28      123.24      9.86 o 
  -2   5   4      106.00       77.06      5.51 o 
  -1   5   4      307.48      346.95      8.73 o 
   0   5   4      699.38      676.48     36.64 o 
   1   5   4       57.95       60.43      7.89 o 
   2   5   4       25.42       24.50      6.11 o 
   3   5   4      288.79      307.64      8.01 o 
   4   5   4      341.20      317.35     16.55 o 
   5   5   4       23.91       27.30      8.91 o 
   6   5   4       20.26       14.34     10.13 o 
   7   5   4       27.80       27.40     14.69 o 
  -8   6   4      158.46      111.44     20.49 o 
  -7   6   4      480.41      490.89     23.78 o 
  -6   6   4      341.60      377.54     22.39 o 
  -5   6   4      472.01      508.77     39.03 o 
  -4   6   4     2072.38     2106.09     32.26 o 
  -3   6   4     2135.91     2146.47     32.49 o 
  -2   6   4     2331.14     2489.86     23.83 o 
  -1   6   4     2775.15     2721.38     17.12 o 
   0   6   4     3447.44     3540.79     42.54 o 
   1   6   4     2557.13     2471.18     38.42 o 
   2   6   4      885.49      962.64     27.97 o 
   3   6   4     1641.95     1635.27     20.10 o 
   4   6   4      272.74      315.67     16.32 o 
   5   6   4      248.78      258.45     12.19 o 
   6   6   4       82.43       86.91     12.02 o 
   7   6   4      267.91      274.47     39.54 o 
  -8   7   4      417.32      391.99     30.79 o 
  -7   7   4      457.46      467.09     53.79 o 
  -6   7   4      582.90      614.76     54.00 o 
  -5   7   4      672.43      699.68     22.32 o 
  -4   7   4     2827.22     2831.55     34.41 o 
  -3   7   4     1377.87     1335.05     21.03 o 
  -2   7   4     1815.61     1824.02     21.49 o 
  -1   7   4     1489.15     1458.61     27.50 o 
   0   7   4     6246.76     6246.61     82.27 o 
   1   7   4      437.14      418.88     22.84 o 
   2   7   4     1934.37     1988.87     34.28 o 
   3   7   4      315.10      306.58      7.91 o 
   4   7   4     2736.61     2678.44     69.78 o 
   5   7   4        7.55       27.67     16.44 o 
   6   7   4      679.99      724.12     41.22 o 
   7   7   4       13.56       30.62     12.78 o 
  -7   8   4      839.52      855.97     39.93 o 
  -6   8   4      312.76      322.28     18.97 o 
  -5   8   4     1371.79     1322.31     32.07 o 
  -4   8   4     1099.86     1076.98     19.40 o 
  -3   8   4     3411.87     3249.33     34.20 o 
  -2   8   4      573.54      586.87     22.10 o 
  -1   8   4     3774.95     3676.02     26.14 o 
   0   8   4     1990.01     1951.85     29.83 o 
   1   8   4     2593.41     2578.96     44.46 o 
   2   8   4      764.25      799.51     15.96 o 
   3   8   4     2444.79     2427.29     27.69 o 
   4   8   4      682.71      627.74     14.54 o 
   5   8   4      628.26      675.45     23.80 o 
   6   8   4      112.78      138.90     16.86 o 
   7   8   4      538.85      518.94     23.17 o 
  -7   9   4      783.86      737.85     30.66 o 
  -6   9   4      282.24      257.09     19.13 o 
  -5   9   4      888.83      890.61     21.59 o 
  -4   9   4     1570.30     1611.63     38.13 o 
  -3   9   4     2113.77     2118.18     28.30 o 
  -2   9   4     1657.73     1724.05     18.74 o 
  -1   9   4     1367.75     1354.86     21.63 o 
   0   9   4     4962.51     4938.15     58.19 o 
   1   9   4      771.04      812.45     30.77 o 
   2   9   4     2639.67     2561.05     60.97 o 
   3   9   4      240.97      247.98      7.01 o 
   4   9   4     2332.32     2262.27     23.21 o 
   5   9   4       51.58       55.65     11.18 o 
   6   9   4      772.97      770.11     25.82 o 
   7   9   4       31.21       42.68     18.37 o 
  -7  10   4      153.66      116.98     17.39 o 
  -6  10   4      228.11      246.60     31.27 o 
  -5  10   4      484.21      502.13     20.16 o 
  -4  10   4      574.15      614.31     26.71 o 
  -3  10   4     1209.15     1220.93     19.51 o 
  -2  10   4      435.54      435.90     13.34 o 
  -1  10   4     2816.36     2832.98     25.90 o 
   0  10   4     1138.28     1136.75     27.51 o 
   1  10   4     2527.40     2459.74    107.98 o 
   2  10   4      394.66      397.29     23.29 o 
   3  10   4     2478.09     2487.37     32.12 o 
   4  10   4      603.31      590.05     14.31 o 
   5  10   4      959.05      884.45     21.20 o 
   6  10   4      106.47       74.18     21.78 o 
  -6  11   4       36.39       28.32     13.18 o 
  -5  11   4        2.89       -0.68     10.76 o 
  -4  11   4       55.09       52.11     10.24 o 
  -3  11   4       38.83       38.34      9.74 o 
  -2  11   4      205.18      203.02     11.53 o 
  -1  11   4        4.69        9.72      6.11 o 
   0  11   4      262.13      270.75     20.80 o 
   1  11   4      196.45      225.69     28.48 o 
   2  11   4       66.78       75.37     17.04 o 
   3  11   4      111.37       91.88     11.95 o 
   4  11   4       11.56       14.28      6.61 o 
   5  11   4      146.49      144.02     13.40 o 
   6  11   4        7.49        6.23     13.36 o 
  -6  12   4        2.58       18.94     13.39 o 
  -5  12   4       28.69       20.91     11.97 o 
  -4  12   4        6.18        0.37     10.69 o 
  -3  12   4        2.15        0.90     11.64 o 
  -2  12   4       26.20       33.99      7.93 o 
  -1  12   4       45.47       51.40      7.08 o 
   0  12   4       69.99       81.92     15.10 o 
   1  12   4        0.33      -10.79     18.27 o 
   2  12   4        1.50      -13.34     15.87 o 
   3  12   4        1.29        0.09      2.91 o 
   4  12   4       31.04       28.99      7.82 o 
   5  12   4        0.23       -8.29      9.81 o 
   6  12   4        3.80       30.38     29.97 o 
  -6  13   4       16.21       27.48     16.25 o 
  -5  13   4       93.48       79.37     13.85 o 
  -4  13   4      109.81       87.46     18.26 o 
  -3  13   4       28.93       21.61      5.80 o 
  -2  13   4       52.16       44.45      4.77 o 
  -1  13   4      186.18      176.07      6.13 o 
   0  13   4      357.14      394.45     21.72 o 
   1  13   4       70.25       66.07     22.20 o 
   2  13   4       91.33      142.27     25.66 o 
   3  13   4      231.02      224.91     24.77 o 
   4  13   4      308.67      305.11     24.15 o 
   5  13   4       70.05       77.84     20.49 o 
  -5  14   4      188.54      146.03     20.28 o 
  -4  14   4      196.75      143.29     25.56 o 
  -3  14   4      959.63      917.09     34.02 o 
  -2  14   4      128.96      139.97     12.97 o 
  -1  14   4     1238.78     1304.30     23.36 o 
   0  14   4      114.04      128.96     23.45 o 
   1  14   4     1785.79     1792.95     45.86 o 
   2  14   4       23.15       10.32     20.10 o 
   3  14   4     1277.16     1263.90     50.36 o 
   4  14   4        2.73        9.85     20.53 o 
   5  14   4      582.94      551.61     40.49 o 
  -4  15   4      535.53      532.41     28.00 o 
  -3  15   4       87.43       77.09     13.29 o 
  -2  15   4      408.46      449.54     18.97 o 
  -1  15   4       57.52       71.44     29.85 o 
   0  15   4      831.79      890.63     31.04 o 
   1  15   4       26.44       26.28     17.86 o 
   2  15   4      353.51      402.70     39.28 o 
   3  15   4       23.83       27.34     41.57 o 
  -4  16   4      298.53      157.96     27.22 o 
  -3  16   4      739.73      693.80     35.01 o 
  -2  16   4      294.80      302.67     20.50 o 
  -1  16   4      589.63      638.50     29.80 o 
   0  16   4      537.56      532.39     29.41 o 
   1  16   4      471.35      527.44     32.33 o 
   2  16   4      312.32      402.58     44.90 o 
   3  16   4      354.54      264.53     75.19 o 
  -3  17   4      385.08      415.16     43.20 o 
  -2  17   4      170.91      168.74     30.82 o 
  -1  17   4      209.69      214.43     27.81 o 
   0  17   4      330.84      335.82     43.67 o 
   1  17   4      232.27      218.48     24.37 o 
   2  17   4      255.98      277.39     44.52 o 
  -1  18   4        4.66       21.37     38.31 o 
   0  18   4      312.20      287.42     27.22 o 
  -8   1   5        0.71       -4.12     15.57 o 
  -7   1   5      266.79      267.98     19.83 o 
  -6   1   5        1.69        9.93     12.38 o 
  -5   1   5      441.86      420.20     19.82 o 
  -4   1   5      161.36      154.31     13.09 o 
  -3   1   5      940.23      988.35     16.18 o 
  -2   1   5       65.50       50.99      6.59 o 
  -1   1   5     1391.28     1474.97     18.74 o 
   0   1   5      120.92      105.13      5.41 o 
   1   1   5     1359.13     1417.22     18.69 o 
   2   1   5       39.92       56.19      6.12 o 
   3   1   5     1682.58     1748.84     20.59 o 
   4   1   5        3.03       13.90      7.56 o 
   5   1   5      659.05      680.12     19.42 o 
   6   1   5        0.89      -11.10     11.10 o 
   7   1   5      411.70      461.46     20.66 o 
  -8   2   5       84.43       77.88     22.31 o 
  -7   2   5       76.92       84.30     22.21 o 
  -6   2   5       19.53       32.88     13.42 o 
  -5   2   5       50.08       44.81     14.24 o 
  -4   2   5      676.47      706.43     20.06 o 
  -3   2   5      244.40      274.64     16.30 o 
  -2   2   5      258.46      267.58     10.29 o 
  -1   2   5      336.08      323.12      8.36 o 
   0   2   5     2735.47     2798.78     17.95 o 
   1   2   5      451.56      443.17     12.44 o 
   2   2   5      854.99      859.77      9.40 o 
   3   2   5      557.02      517.46     12.03 o 
   4   2   5     1136.13     1136.51     19.59 o 
   5   2   5       90.77       81.14     14.52 o 
   6   2   5      282.50      289.83     15.41 o 
   7   2   5      123.47      123.96     15.54 o 
  -8   3   5      199.38      207.60     23.88 o 
  -7   3   5      746.16      740.84     26.07 o 
  -6   3   5      354.63      304.34     21.03 o 
  -5   3   5      767.73      765.76     26.11 o 
  -4   3   5     1574.74     1495.66     26.39 o 
  -3   3   5     1867.34     1846.35     21.50 o 
  -2   3   5     1036.35     1053.41     15.52 o 
  -1   3   5     2617.28     2499.04     22.12 o 
   0   3   5     2850.31     2905.66     18.38 o 
   1   3   5     1721.36     1675.58     15.01 o 
   2   3   5      639.30      675.73     10.81 o 
   3   3   5     2085.52     2098.09     21.04 o 
   4   3   5      971.64      946.38     17.26 o 
   5   3   5      415.20      421.29     14.22 o 
   6   3   5      215.88      203.84     21.25 o 
   7   3   5      445.02      417.81     32.67 o 
  -8   4   5      884.99      885.25     32.03 o 
  -7   4   5      161.24      134.09     19.70 o 
  -6   4   5      846.87      885.46     29.38 o 
  -5   4   5      324.53      326.81     17.05 o 
  -4   4   5     2696.86     2677.73     46.19 o 
  -3   4   5     1006.27     1033.60     16.47 o 
  -2   4   5      260.88      256.52     10.29 o 
  -1   4   5     1165.50     1186.75     23.42 o 
   0   4   5     1492.03     1508.95     11.20 o 
   1   4   5      628.74      646.15      7.44 o 
   2   4   5       93.63      108.91      6.51 o 
   3   4   5      896.65      857.66     11.85 o 
   4   4   5      848.01      878.54     19.00 o 
   5   4   5      268.81      269.21     26.38 o 
   6   4   5      228.24      219.19     31.79 o 
   7   4   5      418.98      413.91     57.55 o 
  -8   5   5      158.21      170.56     26.42 o 
  -7   5   5      612.31      670.90     33.99 o 
  -6   5   5      196.10      213.59     17.85 o 
  -5   5   5      703.47      709.89     26.29 o 
  -4   5   5      719.20      740.64     27.00 o 
  -3   5   5     2257.96     2263.49     25.55 o 
  -2   5   5      454.13      462.14     11.32 o 
  -1   5   5     3016.53     2978.94     24.31 o 
   0   5   5     1628.32     1659.74     25.29 o 
   1   5   5     2182.85     2228.64     22.69 o 
   2   5   5      692.02      710.14     24.81 o 
   3   5   5     1832.56     1826.96     20.48 o 
   4   5   5      764.67      775.69     34.61 o 
   5   5   5      383.47      363.80     13.52 o 
   6   5   5      228.40      263.13     27.08 o 
   7   5   5      349.80      412.83     25.67 o 
  -7   6   5        1.20       -3.18     13.93 o 
  -6   6   5      242.50      299.50     18.13 o 
  -5   6   5        1.08        1.61     10.70 o 
  -4   6   5      978.16      987.86     20.65 o 
  -3   6   5       21.95       28.49      7.42 o 
  -2   6   5      264.88      243.47      7.09 o 
  -1   6   5       35.88       33.79      6.30 o 
   0   6   5     1038.29      974.86     24.77 o 
   1   6   5       36.89       37.71     11.36 o 
   2   6   5       57.33       47.27      9.99 o 
   3   6   5      379.28      402.11     11.22 o 
   4   6   5      217.47      243.43     22.00 o 
   5   6   5      107.36      107.11     12.18 o 
   6   6   5       11.29       21.88     10.77 o 
   7   6   5      136.22      114.49     21.29 o 
  -7   7   5      161.43      197.62     20.34 o 
  -6   7   5      106.06       75.30     13.85 o 
  -5   7   5      118.48       94.85     15.90 o 
  -4   7   5      429.65      401.67     30.01 o 
  -3   7   5      235.16      217.52      9.55 o 
  -2   7   5      732.91      684.50     19.09 o 
  -1   7   5       34.59       16.44      5.90 o 
   0   7   5      425.79      476.79     16.06 o 
   1   7   5       24.72       39.36     15.68 o 
   2   7   5      157.59      147.40      8.13 o 
   3   7   5       22.05       33.94      7.31 o 
   4   7   5        0.32        2.94      7.73 o 
   5   7   5       12.93       10.97      8.55 o 
   6   7   5        4.16        3.79      9.43 o 
   7   7   5       16.65       14.37     13.29 o 
  -7   8   5       44.69       39.29     17.20 o 
  -6   8   5        4.88       29.30     13.34 o 
  -5   8   5      432.04      448.16     20.21 o 
  -4   8   5        7.60       12.23      9.73 o 
  -3   8   5      420.15      390.57     23.33 o 
  -2   8   5        0.18        3.03      3.68 o 
  -1   8   5     1393.53     1288.75     27.29 o 
   0   8   5        0.01       14.19     11.62 o 
   1   8   5      717.37      679.37     30.88 o 
   2   8   5       15.32        8.40     13.25 o 
   3   8   5      524.12      403.77     54.37 o 
   4   8   5       15.89        8.44      6.75 o 
   5   8   5      104.75       95.79      8.95 o 
   6   8   5       54.11       56.07     13.01 o 
  -7   9   5       36.89       64.02     17.26 o 
  -6   9   5        0.75        2.43     13.74 o 
  -5   9   5       29.33       39.34     11.69 o 
  -4   9   5       12.48       16.94      9.53 o 
  -3   9   5        7.80       14.23      7.78 o 
  -2   9   5       66.03       52.82      7.21 o 
  -1   9   5        4.34       12.20     11.45 o 
   0   9   5        9.16       19.81     14.15 o 
   1   9   5        7.62       18.29     18.53 o 
   2   9   5      305.28      295.75     21.98 o 
   3   9   5       66.08       41.91     14.62 o 
   4   9   5        4.46        6.19      7.85 o 
   5   9   5       21.25       24.91      8.53 o 
   6   9   5       46.55       54.55     16.50 o 
  -6  10   5       78.42       54.83     15.74 o 
  -5  10   5      227.00      236.07     15.83 o 
  -4  10   5      398.01      418.70     26.55 o 
  -3  10   5      744.59      711.37     23.57 o 
  -2  10   5      183.60      172.63     10.27 o 
  -1  10   5      619.59      622.85     21.50 o 
   0  10   5      728.15      700.12     35.52 o 
   1  10   5     1094.30     1122.98     75.36 o 
   2  10   5      179.19      188.94     25.56 o 
   3  10   5      829.53      790.52     17.92 o 
   4  10   5      185.39      178.09     11.32 o 
   5  10   5      368.20      403.27     29.39 o 
   6  10   5       42.61       52.57     22.80 o 
  -6  11   5      296.53      254.09     23.72 o 
  -5  11   5      368.72      400.77     31.87 o 
  -4  11   5      850.82      835.15     30.72 o 
  -3  11   5      851.54      693.67     51.05 o 
  -2  11   5      740.99      657.96     37.82 o 
  -1  11   5      921.70      894.77     29.69 o 
   0  11   5     1288.67     1223.86     31.71 o 
   1  11   5      739.51      715.22     43.69 o 
   2  11   5      392.28      425.60     26.87 o 
   3  11   5      697.87      697.53     71.01 o 
   4  11   5      479.35      518.29     62.98 o 
   5  11   5      182.76      208.70     23.58 o 
  -6  12   5      366.40      392.23     29.37 o 
  -5  12   5      168.50      156.74     15.77 o 
  -4  12   5      972.99     1004.35     21.11 o 
  -3  12   5      448.88      430.77     11.27 o 
  -2  12   5      518.27      549.73     20.77 o 
  -1  12   5      548.40      556.88     23.61 o 
   0  12   5     1202.36     1200.01     59.84 o 
   1  12   5      373.37      373.76     34.82 o 
   2  12   5      448.29      471.58     35.19 o 
   3  12   5      284.91      349.09     46.92 o 
   4  12   5      662.07      620.40     82.44 o 
   5  12   5       84.85       59.67     20.43 o 
  -5  13   5      356.54      334.41     20.28 o 
  -4  13   5      327.52      327.84     24.64 o 
  -3  13   5     1187.01     1098.56     39.57 o 
  -2  13   5      481.77      441.54     24.46 o 
  -1  13   5     1266.45     1335.58     30.52 o 
   0  13   5      801.61      765.17     34.53 o 
   1  13   5     1283.66     1232.58     68.97 o 
   2  13   5      677.24      757.46     58.70 o 
   3  13   5      697.04      740.00    111.48 o 
   4  13   5      410.40      399.01     56.15 o 
  -4  14   5      136.02      107.13     40.44 o 
  -3  14   5       12.22       15.39     17.44 o 
  -2  14   5       32.51       44.75     15.10 o 
  -1  14   5      172.24      225.24     42.53 o 
   0  14   5       60.25       59.66     18.34 o 
   1  14   5      103.35      120.07     23.16 o 
   2  14   5       12.16        9.90     22.86 o 
   3  14   5      188.49      190.63     28.00 o 
   4  14   5        5.30       -2.53     49.70 o 
  -4  15   5       43.01       27.48     31.71 o 
  -3  15   5      265.52      262.07     40.95 o 
  -2  15   5      115.28      102.08     19.69 o 
  -1  15   5       84.93      101.73     26.27 o 
   0  15   5       32.02       25.63     17.37 o 
   1  15   5      107.77      149.01     25.78 o 
   2  15   5       65.42       78.72     23.85 o 
   3  15   5       36.60       44.93     33.93 o 
  -3  16   5      234.15      213.13     25.82 o 
  -2  16   5       43.29       40.84     16.65 o 
  -1  16   5       20.25       35.95     19.57 o 
   0  16   5       21.90       27.58     20.14 o 
   1  16   5       22.14       32.76     22.21 o 
   2  16   5        0.23        7.83     29.54 o 
  -1  17   5       13.58       13.60     22.42 o 
   0  17   5       52.11       39.40     29.48 o 
  -7   0   6       80.96       90.75     21.51 o 
  -6   0   6     2817.39     2783.61     52.79 o 
  -5   0   6       60.17       57.54     16.26 o 
  -4   0   6    10798.41    10794.87    133.52 o 
  -3   0   6        3.02       19.61     10.32 o 
  -2   0   6     9675.39     9803.95    125.65 o 
  -1   0   6       13.70       29.64     12.06 o 
   0   0   6    15864.84    16569.76    184.37 o 
   1   0   6       14.42       36.22     11.19 o 
   2   0   6     5168.18     5314.26     81.59 o 
   3   0   6       16.73       12.13      8.41 o 
   4   0   6     4074.58     4122.83    134.29 o 
   5   0   6        2.92       29.97     15.38 o 
   6   0   6     1046.58     1018.28     52.23 o 
   7   0   6       25.54       13.41     17.24 o 
  -7   1   6      721.41      732.62     28.26 o 
  -6   1   6        8.03        5.90     17.00 o 
  -5   1   6      801.74      784.11     19.62 o 
  -4   1   6       17.28       23.45      8.61 o 
  -3   1   6     1699.99     1755.71     23.36 o 
  -2   1   6        4.82        9.68      8.48 o 
  -1   1   6     2311.67     2394.16     21.66 o 
   0   1   6       20.31       15.67      4.74 o 
   1   1   6     1380.49     1396.44     14.58 o 
   2   1   6       66.42       71.67      8.45 o 
   3   1   6     1659.67     1700.32     19.56 o 
   4   1   6      124.16      122.33      9.49 o 
   5   1   6      242.47      258.53     17.32 o 
   6   1   6       76.49       49.31     12.95 o 
   7   1   6      348.80      313.85     54.10 o 
  -7   2   6       21.04       27.53     14.71 o 
  -6   2   6       82.69       81.56     13.69 o 
  -5   2   6       77.71       76.48     13.74 o 
  -4   2   6      676.92      709.89     17.39 o 
  -3   2   6       53.69       46.17      8.49 o 
  -2   2   6      147.01      163.45      9.09 o 
  -1   2   6       47.02       36.15      6.89 o 
   0   2   6     1382.20     1420.03     13.16 o 
   1   2   6       15.31       12.80      6.00 o 
   2   2   6      303.30      313.96     16.14 o 
   3   2   6       42.31       53.01      7.22 o 
   4   2   6      551.75      568.88     16.85 o 
   5   2   6        8.13        8.64     10.91 o 
   6   2   6       82.70       76.84     15.31 o 
   7   2   6        5.94       14.82     18.14 o 
  -7   3   6       81.85       71.49     16.39 o 
  -6   3   6       32.31       53.82     12.10 o 
  -5   3   6       86.07       80.59     10.88 o 
  -4   3   6       18.41        7.49      7.34 o 
  -3   3   6      106.37      109.90      9.40 o 
  -2   3   6       37.77       44.23      7.13 o 
  -1   3   6       38.77       41.93      6.06 o 
   0   3   6       64.04       68.00      5.95 o 
   1   3   6        2.63        0.74      4.62 o 
   2   3   6       58.28       76.96      6.55 o 
   3   3   6       39.47       38.68      7.28 o 
   4   3   6        0.15       -2.77      7.33 o 
   5   3   6       21.42       21.92     10.56 o 
   6   3   6        0.99        7.97     12.74 o 
   7   3   6       80.25      106.95     21.23 o 
  -7   4   6       22.34       16.44     13.43 o 
  -6   4   6      176.77      148.99     14.85 o 
  -5   4   6        3.98       11.81     10.36 o 
  -4   4   6      458.95      486.45     15.64 o 
  -3   4   6       68.49       77.69     10.87 o 
  -2   4   6      573.49      578.12     13.40 o 
  -1   4   6       12.31       12.34      6.79 o 
   0   4   6      524.62      548.12      7.18 o 
   1   4   6       44.81       60.90      5.73 o 
   2   4   6      155.75      192.97      8.76 o 
   3   4   6        3.15       11.81      5.09 o 
   4   4   6       40.82       32.84      9.57 o 
   5   4   6        5.40       19.74     12.04 o 
   6   4   6        3.50        8.46     17.39 o 
  -7   5   6      218.22      173.77     31.43 o 
  -6   5   6        2.99       13.45     10.87 o 
  -5   5   6      285.85      305.88     16.78 o 
  -4   5   6       67.07       63.78     10.23 o 
  -3   5   6      593.47      597.08     17.84 o 
  -2   5   6      178.38      218.04      7.44 o 
  -1   5   6      432.66      404.37      8.32 o 
   0   5   6      562.91      576.69      5.67 o 
   1   5   6      103.31      101.63      5.13 o 
   2   5   6      183.17      193.37      6.15 o 
   3   5   6       90.72       89.97      5.59 o 
   4   5   6      189.35      184.56     13.43 o 
   5   5   6        2.35        3.15      6.96 o 
   6   5   6       13.79       11.65     13.74 o 
  -7   6   6        0.79       -3.10     15.38 o 
  -6   6   6      130.02      123.44     29.51 o 
  -5   6   6        1.79        1.16      7.77 o 
  -4   6   6      807.92      847.99     17.03 o 
  -3   6   6       21.99       19.23      6.69 o 
  -2   6   6      355.61      420.04      8.94 o 
  -1   6   6       18.81       20.59      3.84 o 
   0   6   6     1975.90     2028.56     37.74 o 
   1   6   6      227.95      253.76     15.43 o 
   2   6   6      632.32      672.83     21.49 o 
   3   6   6      268.88      252.97     22.77 o 
   4   6   6      786.73      760.88     33.92 o 
   5   6   6      182.48      147.65     23.91 o 
   6   6   6      141.51      127.39     15.72 o 
  -7   7   6     1016.07      949.59     33.89 o 
  -6   7   6      127.56      100.02     16.82 o 
  -5   7   6     1336.71     1323.73     25.74 o 
  -4   7   6      106.61      105.02     11.36 o 
  -3   7   6     2976.71     2948.49     27.97 o 
  -2   7   6       27.60       24.04      4.59 o 
  -1   7   6     3723.62     3686.27     47.96 o 
   0   7   6       43.65       46.12     14.22 o 
   1   7   6     3080.71     3023.05     76.57 o 
   2   7   6       87.00       59.70      8.07 o 
   3   7   6     2973.13     2975.52     34.98 o 
   4   7   6      200.01      172.18     20.44 o 
   5   7   6      956.49      918.13     64.04 o 
   6   7   6       75.83       71.27     17.57 o 
  -6   8   6      530.09      515.90     25.36 o 
  -5   8   6        2.52        2.86      7.58 o 
  -4   8   6     2276.21     2277.03     40.89 o 
  -3   8   6        2.35        7.38      5.54 o 
  -2   8   6     1403.59     1378.61     18.24 o 
  -1   8   6       36.67       42.35     14.71 o 
   0   8   6     3128.90     3118.55     51.87 o 
   1   8   6       14.68        4.56     13.16 o 
   2   8   6      890.24     1006.00     32.85 o 
   3   8   6        0.99       12.10      6.99 o 
   4   8   6     1209.66     1129.39     76.86 o 
   5   8   6        6.31       34.30     16.46 o 
   6   8   6      361.76      344.48     36.12 o 
  -6   9   6        1.65       -5.01     19.41 o 
  -5   9   6        6.96       28.18     10.70 o 
  -4   9   6       27.59       30.94      7.72 o 
  -3   9   6       16.70       26.29      5.28 o 
  -2   9   6       39.55       41.76      3.50 o 
  -1   9   6       14.43       41.32     12.12 o 
   0   9   6      112.25      142.86     22.78 o 
   1   9   6       17.40       35.21     16.24 o 
   2   9   6       16.62       15.36     15.81 o 
   3   9   6      121.81      138.22      8.05 o 
   4   9   6       11.91       11.04      7.64 o 
   5   9   6       18.72       12.82     18.58 o 
  -6  10   6      126.82      118.67     19.08 o 
  -5  10   6       11.81       15.36     11.19 o 
  -4  10   6      488.92      480.07     27.44 o 
  -3  10   6       80.02       63.74      8.43 o 
  -2  10   6      351.90      296.14     21.11 o 
  -1  10   6       82.65       66.78     15.56 o 
   0  10   6      863.41      805.20     28.26 o 
   1  10   6      364.37      378.07     63.35 o 
   2  10   6      320.34      420.20     29.77 o 
   3  10   6      179.85      195.82     36.52 o 
   4  10   6      343.02      345.17     30.65 o 
   5  10   6      116.04       88.43     21.24 o 
  -5  11   6       59.02       42.30     11.09 o 
  -4  11   6       30.46       21.88     10.89 o 
  -3  11   6       86.77       55.14     15.42 o 
  -2  11   6        0.48        5.41     15.94 o 
  -1  11   6       49.66       56.24     16.01 o 
   0  11   6       72.93       72.96     17.53 o 
   1  11   6       12.46       -2.78     18.87 o 
   2  11   6        8.66       34.48     23.40 o 
   3  11   6       17.46       21.13     19.10 o 
   4  11   6      133.02      148.00     33.39 o 
   5  11   6       18.24       17.24     18.44 o 
  -5  12   6        5.87       -0.14     11.97 o 
  -4  12   6       76.71       53.80     13.26 o 
  -3  12   6       73.73       74.93     28.17 o 
  -2  12   6       58.65       99.82     20.85 o 
  -1  12   6        8.91        4.96     13.04 o 
   0  12   6       64.35      104.72     22.90 o 
   1  12   6      123.96      141.37     23.84 o 
   2  12   6        1.08       10.10     18.42 o 
   3  12   6       24.59        2.71     18.35 o 
   4  12   6        0.04        3.54     20.08 o 
  -4  13   6        2.95      -14.69     23.22 o 
  -3  13   6      970.31      974.40     42.28 o 
  -2  13   6        1.54       24.39     14.95 o 
  -1  13   6      991.51     1024.88     39.28 o 
   0  13   6       64.93       83.43     23.53 o 
   1  13   6      801.62      846.42     78.81 o 
   2  13   6        0.68       -6.74     22.90 o 
   3  13   6      503.76      496.49     36.81 o 
   4  13   6       45.62       57.54     26.03 o 
  -4  14   6      559.59      431.20     52.40 o 
  -3  14   6       36.01       55.95     26.85 o 
  -2  14   6      554.64      551.54     26.68 o 
  -1  14   6      180.66      191.65     28.67 o 
   0  14   6     1241.17     1162.98     58.25 o 
   1  14   6       61.93       63.51     23.56 o 
   2  14   6      614.71      778.82     67.88 o 
   3  14   6       31.12       23.56     28.79 o 
  -3  15   6      293.37      249.79     39.54 o 
  -2  15   6        2.80        6.27     15.32 o 
  -1  15   6      192.51      168.40     32.38 o 
   0  15   6        0.02       12.26     19.89 o 
   1  15   6      223.44      198.71     30.64 o 
   2  15   6        2.84        8.51     30.37 o 
  -1  16   6       22.62        0.61     35.93 o 
   0  16   6      527.78      590.54     58.66 o 
  -7   1   7      352.88      329.61     23.18 o 
  -6   1   7       58.58       52.88     13.87 o 
  -5   1   7      631.16      649.11     30.94 o 
  -4   1   7      224.80      209.09     22.09 o 
  -3   1   7     1334.18     1336.75     27.11 o 
  -2   1   7      133.15      130.06     12.69 o 
  -1   1   7     1637.93     1624.88     16.76 o 
   0   1   7       82.85       80.16     12.48 o 
   1   1   7      988.59      965.94     13.13 o 
   2   1   7        3.90       18.41      6.78 o 
   3   1   7      651.80      658.06     25.23 o 
   4   1   7        1.84       -5.98      6.20 o 
   5   1   7      171.04      144.19     11.71 o 
   6   1   7        0.11       -2.73      9.89 o 
  -7   2   7       46.60       51.19     17.80 o 
  -6   2   7       10.37       23.22     11.99 o 
  -5   2   7       67.60       83.57     11.43 o 
  -4   2   7       55.23       55.08      9.26 o 
  -3   2   7      154.15      150.96     10.83 o 
  -2   2   7      263.39      234.90     13.56 o 
  -1   2   7      413.35      412.16      9.27 o 
   0   2   7       18.44       28.48      7.38 o 
   1   2   7      342.01      324.34     16.23 o 
   2   2   7      177.12      167.70     16.02 o 
   3   2   7      283.98      278.37     20.13 o 
   4   2   7       12.18       14.60      6.73 o 
   5   2   7       49.46       34.99      8.83 o 
   6   2   7        2.60       28.67     14.63 o 
  -7   3   7      188.69      176.57     17.37 o 
  -6   3   7       67.34       60.67     13.03 o 
  -5   3   7      108.71      125.32     13.10 o 
  -4   3   7      460.83      479.88     17.45 o 
  -3   3   7      194.04      202.56     12.28 o 
  -2   3   7      453.21      434.83     13.36 o 
  -1   3   7      198.04      242.12      8.71 o 
   0   3   7     1298.58     1322.69     17.15 o 
   1   3   7       84.98       95.70      8.58 o 
   2   3   7      843.00      835.60     12.61 o 
   3   3   7      395.63      410.56     18.93 o 
   4   3   7      684.90      664.78     12.64 o 
   5   3   7       72.71       65.39     10.00 o 
   6   3   7      247.36      255.49     38.80 o 
  -7   4   7      297.79      277.60     37.55 o 
  -6   4   7       75.61       82.73     15.47 o 
  -5   4   7      411.02      391.15     19.55 o 
  -4   4   7      805.25      807.43     22.67 o 
  -3   4   7      693.08      659.22     14.47 o 
  -2   4   7      408.49      450.19     13.20 o 
  -1   4   7      707.06      708.20      9.19 o 
   0   4   7     1890.37     1952.49     19.27 o 
   1   4   7      443.70      437.59      9.89 o 
   2   4   7      589.97      640.64     11.44 o 
   3   4   7      481.88      513.01     30.82 o 
   4   4   7      946.44      917.54     18.90 o 
   5   4   7      199.42      179.09     24.05 o 
   6   4   7      336.81      353.93     39.57 o 
  -6   5   7       75.92       55.54     14.42 o 
  -5   5   7      404.72      431.52     25.85 o 
  -4   5   7      424.06      440.51     14.38 o 
  -3   5   7      745.00      813.04     16.94 o 
  -2   5   7      328.01      353.68     11.14 o 
  -1   5   7     1076.54     1130.29     13.48 o 
   0   5   7     1213.45     1214.23     17.88 o 
   1   5   7      757.58      756.05     21.62 o 
   2   5   7      646.99      612.92      8.35 o 
   3   5   7     1016.92     1020.44     27.20 o 
   4   5   7      635.67      585.50     18.02 o 
   5   5   7      232.28      246.74     16.40 o 
   6   5   7      154.75      112.97     15.73 o 
  -6   6   7      118.80      127.48     15.29 o 
  -5   6   7       76.19       90.97     11.39 o 
  -4   6   7      454.79      445.43     15.05 o 
  -3   6   7      158.83      181.50     14.38 o 
  -2   6   7      340.23      372.96     19.94 o 
  -1   6   7       69.49       63.45      5.99 o 
   0   6   7      985.47      954.58     30.23 o 
   1   6   7       60.97       71.99      7.91 o 
   2   6   7      665.17      670.66     26.06 o 
   3   6   7       27.35       23.86      4.34 o 
   4   6   7      707.47      634.59     20.68 o 
   5   6   7        0.66        8.61     10.75 o 
  -6   7   7      113.81      129.40     13.96 o 
  -5   7   7      177.55      163.43     14.42 o 
  -4   7   7      367.36      342.67     17.98 o 
  -3   7   7      349.84      327.91     12.80 o 
  -2   7   7      174.55      176.07     10.42 o 
  -1   7   7      724.75      711.75     38.55 o 
   0   7   7      247.60      267.76     33.27 o 
   1   7   7      423.68      394.57     36.23 o 
   2   7   7        6.19        5.95      8.93 o 
   3   7   7      306.18      306.09     16.26 o 
   4   7   7       47.79       14.61     22.12 o 
   5   7   7       91.27       80.37     12.04 o 
  -6   8   7       53.44       41.42     12.99 o 
  -5   8   7      162.89      134.13     13.21 o 
  -4   8   7      201.65      186.33     13.70 o 
  -3   8   7      564.73      539.27     12.93 o 
  -2   8   7      197.81      173.56     15.28 o 
  -1   8   7      447.77      459.51     35.47 o 
   0   8   7      424.20      422.75     22.53 o 
   1   8   7      505.07      573.01     42.17 o 
   2   8   7      132.03      105.83     24.48 o 
   3   8   7      167.92      186.02     34.87 o 
   4   8   7      139.63      182.10     31.27 o 
   5   8   7       54.94       45.87     18.68 o 
  -5   9   7       35.05       43.48     13.50 o 
  -4   9   7       32.10       24.71     11.38 o 
  -3   9   7      207.43      216.46     19.26 o 
  -2   9   7       50.31       58.42     18.30 o 
  -1   9   7      124.85      161.07     18.33 o 
   0   9   7       79.60       93.78     20.22 o 
   1   9   7      113.43      160.52     22.66 o 
   2   9   7       11.24       -3.10     16.09 o 
   3   9   7       75.43       78.19     26.49 o 
   4   9   7       13.90       -6.75     37.24 o 
  -5  10   7       90.39       47.47     22.32 o 
  -4  10   7      199.90      210.94     20.89 o 
  -3  10   7      124.78      146.57     35.90 o 
  -2  10   7       12.96       27.22     15.77 o 
  -1  10   7      355.21      414.05     22.32 o 
   0  10   7      260.89      379.57     66.33 o 
   1  10   7      338.69      316.80     23.73 o 
   2  10   7       55.01      100.86     22.81 o 
   3  10   7      354.35      375.10     55.50 o 
   4  10   7      309.10      317.66     32.06 o 
  -4  11   7      446.53      493.54     40.79 o 
  -3  11   7      721.73      627.30     39.98 o 
  -2  11   7      376.06      401.45     39.56 o 
  -1  11   7      654.92      631.19     25.90 o 
   0  11   7      521.89      571.95     52.79 o 
   1  11   7      588.55      609.48     31.44 o 
   2  11   7      250.95      279.09     40.62 o 
   3  11   7      540.69      601.07    109.57 o 
   4  11   7      158.82      178.74     30.28 o 
  -4  12   7      534.97      485.68     42.21 o 
  -3  12   7      617.56      633.01     46.53 o 
  -2  12   7      403.19      434.08     47.46 o 
  -1  12   7      303.19      317.51     26.97 o 
   0  12   7      819.83      704.57    140.66 o 
   1  12   7      108.38      111.42     26.94 o 
   2  12   7      274.44      301.97     53.03 o 
   3  12   7       25.42       15.14     27.42 o 
  -3  13   7      534.53      587.53     56.48 o 
  -2  13   7      358.91      340.52     24.77 o 
  -1  13   7      622.72      678.76     88.34 o 
   0  13   7      708.58      652.16     40.14 o 
   1  13   7      580.62      638.55     37.23 o 
   2  13   7      263.28      250.40     39.61 o 
  -2  14   7       32.51       40.53     18.62 o 
  -1  14   7       61.07       43.70     25.25 o 
   0  14   7       88.17       44.52     21.66 o 
   1  14   7      115.34       85.00     25.91 o 
  -6   0   8       22.97       28.93     22.29 o 
  -5   0   8     1096.79     1097.80     42.57 o 
  -4   0   8      328.22      318.97     23.06 o 
  -3   0   8     1906.26     1830.71     56.90 o 
  -2   0   8      460.11      504.49     21.42 o 
  -1   0   8     2144.26     2213.62     26.54 o 
   0   0   8     1743.53     1659.29     50.34 o 
   1   0   8      888.68      915.87     19.01 o 
   2   0   8     1119.88     1117.06     21.76 o 
   3   0   8      620.62      655.90     28.67 o 
   4   0   8      977.24      945.62     28.95 o 
   5   0   8       76.34       42.85     17.10 o 
  -6   1   8      540.26      570.50     22.66 o 
  -5   1   8       17.10        8.07      9.95 o 
  -4   1   8     1674.09     1616.32     30.08 o 
  -3   1   8       94.43      107.14     12.93 o 
  -2   1   8      945.57      930.25     18.66 o 
  -1   1   8      269.56      303.66      9.28 o 
   0   1   8     1740.38     1764.62     22.96 o 
   1   1   8      247.68      249.94     12.39 o 
   2   1   8      600.09      596.07     13.86 o 
   3   1   8      470.63      469.55     24.35 o 
   4   1   8      595.75      615.27     18.47 o 
   5   1   8      152.96      138.56     11.35 o 
  -6   2   8       44.26       50.00     14.90 o 
  -5   2   8     1054.51     1024.61     21.99 o 
  -4   2   8      222.03      219.07     18.74 o 
  -3   2   8     1922.11     1903.55     32.73 o 
  -2   2   8      164.22      153.80     11.12 o 
  -1   2   8     2617.03     2590.29     26.63 o 
   0   2   8      306.91      327.88     13.36 o 
   1   2   8     2132.34     2139.16     27.39 o 
   2   2   8      136.51      131.01     10.40 o 
   3   2   8     1736.86     1736.80     27.69 o 
   4   2   8      148.07      130.72     15.79 o 
   5   2   8      549.47      501.45     18.93 o 
  -6   3   8       76.36       53.08     14.90 o 
  -5   3   8       30.43       39.07     11.56 o 
  -4   3   8      382.54      424.49     19.72 o 
  -3   3   8       75.87       73.51     12.89 o 
  -2   3   8      367.82      379.04     14.19 o 
  -1   3   8      319.09      354.82     10.72 o 
   0   3   8      570.91      593.59     13.20 o 
   1   3   8      327.34      350.61     10.36 o 
   2   3   8      136.96      130.88     15.80 o 
   3   3   8      306.31      309.49     12.72 o 
   4   3   8       93.05       84.46     12.89 o 
   5   3   8      113.84       73.65     18.97 o 
  -6   4   8       66.21       52.65     14.85 o 
  -5   4   8      113.92       93.68     14.94 o 
  -4   4   8       53.65       53.96     11.58 o 
  -3   4   8      123.05      117.97     11.52 o 
  -2   4   8       86.15       85.16     12.45 o 
  -1   4   8      121.89      128.16      9.50 o 
   0   4   8        0.13       12.01      6.97 o 
   1   4   8       44.37       37.37      5.44 o 
   2   4   8        0.07        3.07      4.68 o 
   3   4   8       19.65       19.14      6.59 o 
   4   4   8       38.13       43.98     13.41 o 
   5   4   8        7.04       16.23     12.96 o 
  -5   5   8        2.71       13.41     10.26 o 
  -4   5   8      438.57      437.23     16.90 o 
  -3   5   8      138.98      178.19     11.42 o 
  -2   5   8      434.48      432.55     16.40 o 
  -1   5   8      308.32      312.35     10.78 o 
   0   5   8      489.44      462.90     20.13 o 
   1   5   8      499.26      480.23      9.72 o 
   2   5   8      155.19      143.66     14.58 o 
   3   5   8      464.86      498.09     17.14 o 
   4   5   8       63.01       65.25     16.11 o 
   5   5   8      174.18      159.71     16.74 o 
  -5   6   8      467.05      464.47     24.22 o 
  -4   6   8      702.50      699.89     16.96 o 
  -3   6   8      741.51      775.11     21.80 o 
  -2   6   8      498.61      503.75     16.68 o 
  -1   6   8      987.29      979.58     21.17 o 
   0   6   8      906.42      924.69     28.71 o 
   1   6   8      745.57      761.07     43.58 o 
   2   6   8      248.18      235.13     38.21 o 
   3   6   8      714.80      653.95     25.40 o 
   4   6   8      300.50      301.75     27.90 o 
  -5   7   8      102.88       93.15     13.16 o 
  -4   7   8     1223.56     1205.68     37.30 o 
  -3   7   8      369.28      357.53     12.62 o 
  -2   7   8      845.60      815.41     19.77 o 
  -1   7   8      505.94      521.57     25.69 o 
   0   7   8     1458.77     1428.09     50.45 o 
   1   7   8      452.15      455.34     30.45 o 
   2   7   8      525.11      621.02     38.66 o 
   3   7   8      454.99      433.03     55.49 o 
   4   7   8      433.81      487.15     33.02 o 
  -5   8   8      476.53      423.12     41.84 o 
  -4   8   8      282.63      306.15     20.94 o 
  -3   8   8     1284.39     1284.99     48.51 o 
  -2   8   8      291.21      352.74     21.35 o 
  -1   8   8     1575.72     1582.55     33.60 o 
   0   8   8      715.35      720.30     29.10 o 
   1   8   8     1083.80     1066.18     41.99 o 
   2   8   8      318.21      363.64    141.82 o 
   3   8   8      758.88      796.71     37.94 o 
   4   8   8      243.82      222.16     29.30 o 
  -4   9   8      616.15      567.05     50.17 o 
  -3   9   8       32.27       26.16     17.71 o 
  -2   9   8      265.14      267.08     34.13 o 
  -1   9   8       77.93       62.43     18.74 o 
   0   9   8      704.69      748.81     67.66 o 
   1   9   8       59.27       51.07     19.73 o 
   2   9   8      245.91      177.14    114.07 o 
   3   9   8      162.62      149.68     32.27 o 
  -4  10   8       35.10       39.19     30.26 o 
  -3  10   8      420.62      438.83     29.51 o 
  -2  10   8       48.35       54.08     16.62 o 
  -1  10   8      295.84      259.12     28.46 o 
   0  10   8       40.11       19.77     17.34 o 
   1  10   8      268.38      360.11     84.16 o 
   2  10   8       79.80      107.85     49.42 o 
   3  10   8      215.06      231.27     31.29 o 
  -3  11   8       17.92      -18.47     22.49 o 
  -2  11   8       11.87       26.65     17.29 o 
  -1  11   8        8.32       -2.73     23.05 o 
   0  11   8       38.02       48.58     19.92 o 
   1  11   8        1.28       11.53     18.13 o 
   2  11   8        5.41       -6.89     25.57 o 
  -2  12   8        7.99        8.90     19.63 o 
  -1  12   8        2.50       40.83     23.75 o 
   0  12   8      138.25      193.82     25.92 o 
   1  12   8       40.95       29.19     20.54 o 
  -5   1   9        3.93        4.71     12.04 o 
  -4   1   9       91.18       99.86     14.11 o 
  -3   1   9        9.50       -5.63     12.92 o 
  -2   1   9       61.00       45.05     12.73 o 
  -1   1   9       10.53        3.29      8.69 o 
   0   1   9      244.50      265.17     15.40 o 
   1   1   9        1.06        1.52      7.17 o 
   2   1   9      112.09      112.64     10.04 o 
   3   1   9        1.20       12.11      8.55 o 
   4   1   9      102.48       69.61     13.12 o 
  -5   2   9      116.19      141.51     18.21 o 
  -4   2   9      136.34      126.25     15.82 o 
  -3   2   9       94.54       88.71     13.23 o 
  -2   2   9      230.64      249.37     12.34 o 
  -1   2   9       86.60       60.32      8.90 o 
   0   2   9      302.58      330.87     11.51 o 
   1   2   9       33.03       28.53      7.88 o 
   2   2   9      132.48      124.96     11.25 o 
   3   2   9      176.50      202.18     22.84 o 
   4   2   9       80.79      104.01     17.10 o 
  -5   3   9       50.79       54.91     14.36 o 
  -4   3   9     1297.34     1354.53     39.86 o 
  -3   3   9      129.56      119.94     15.70 o 
  -2   3   9      771.03      821.99     18.57 o 
  -1   3   9      143.14       96.03     20.08 o 
   0   3   9     1533.45     1564.75     30.92 o 
   1   3   9       98.00       91.47      9.67 o 
   2   3   9      645.66      694.40     31.06 o 
   3   3   9       75.79       72.02     20.35 o 
   4   3   9      653.75      666.75     23.87 o 
  -4   4   9       16.52       -9.35     11.36 o 
  -3   4   9      618.15      617.11     24.19 o 
  -2   4   9       29.42       23.25      8.41 o 
  -1   4   9      889.04      879.60     14.71 o 
   0   4   9        4.41        1.81      4.86 o 
   1   4   9      511.35      503.54     45.60 o 
   2   4   9        1.84        9.34      9.61 o 
   3   4   9      546.60      568.00     20.51 o 
  -4   5   9      979.80      912.67     23.17 o 
  -3   5   9       17.51       26.56     11.13 o 
  -2   5   9      492.53      453.05     14.04 o 
  -1   5   9        7.94       13.27     15.05 o 
   0   5   9      864.75      857.58     31.29 o 
   1   5   9        6.36        5.65      9.23 o 
   2   5   9      245.74      270.01     21.00 o 
   3   5   9       11.55       18.07     17.80 o 
  -4   6   9       23.28       23.09     12.77 o 
  -3   6   9      560.26      607.59     48.49 o 
  -2   6   9        0.17       -3.64     11.71 o 
  -1   6   9      573.29      595.73     27.34 o 
   0   6   9        9.62       13.17     16.00 o 
   1   6   9      347.90      300.47     26.01 o 
   2   6   9        0.48      -13.76     15.85 o 
   3   6   9      382.06      341.09     29.21 o 
  -4   7   9      110.42      103.55     28.50 o 
  -3   7   9       77.17       64.95     19.22 o 
  -2   7   9      200.51      181.94     22.92 o 
  -1   7   9        8.97      -10.77     15.26 o 
   0   7   9      410.10      348.54     35.55 o 
   1   7   9        1.16       11.20     15.13 o 
   2   7   9      230.91      230.92     22.95 o 
  -3   8   9        7.79       21.96     20.52 o 
  -2   8   9        8.63       20.10     16.93 o 
  -1   8   9        4.66       -1.57     18.63 o 
   0   8   9        0.29      -21.23     21.23 o 
   1   8   9        1.85       -2.60     15.04 o 
   2   8   9       40.20       53.35     19.43 o 
  -2   9   9       17.19       46.46     17.46 o 
  -1   9   9       20.18       28.19     18.91 o 
   0   9   9      108.42       86.17     27.30 o 
   1   9   9        3.67      -10.33     27.86 o 
  -1  10   9      480.24      508.27     33.48 o 
   0  10   9        1.30       -2.24     21.81 o 
  -3   0  10      526.85      637.14     49.36 o 
  -2   0  10       24.11       30.10     14.17 o 
  -1   0  10      964.12      962.53     66.78 o 
   0   0  10      139.71      102.66     18.76 o 
   1   0  10      760.01      726.58     25.43 o 
   2   0  10       69.49       54.24     16.35 o 
  -3   1  10       43.60       24.08     10.48 o 
  -2   1  10      173.28      220.04     34.81 o 
  -1   1  10       28.11       17.77     11.86 o 
   0   1  10      419.94      411.61     13.34 o 
   1   1  10        5.18        6.92      9.04 o 
   2   1  10      137.39      107.60     13.14 o 
  -3   2  10      355.24      398.48     18.48 o 
  -2   2  10      124.38      105.88     18.85 o 
  -1   2  10      418.68      461.71     36.41 o 
   0   2  10      160.21      145.37     16.56 o 
   1   2  10      181.80      164.71     15.29 o 
   2   2  10       50.72       36.19     11.49 o 
  -3   3  10      105.19       74.94     14.00 o 
  -2   3  10        0.63       -5.57      9.02 o 
  -1   3  10      113.39      100.34     17.25 o 
   0   3  10       18.52       12.12     18.11 o 
   1   3  10       63.86       52.56     15.94 o 
   2   3  10       32.33       44.21     20.68 o 
  -2   4  10        7.42       31.86     17.69 o 
  -1   4  10       97.00      119.37     28.45 o 
   0   4  10        0.17       15.09     24.04 o 
   1   4  10      113.16      108.62     25.94 o 
  -2   5  10       14.30       -7.93     20.58 o 
  -1   5  10       47.05       65.40     18.34 o 
   0   5  10      144.06       87.33     31.47 o 
   1   5  10       20.01       24.24     17.30 o 
  -1   6  10      267.02      250.43     27.88 o 
   0   6  10       25.64       25.69     23.31 o 
                                                 
